# Supplementary material for: Limited Nosocomial Transmission of Drug-Resistant Tuberculosis, Moldova
Source: Emerg Infect Dis. 2023 May;29(5):1046–50. doi: 10.3201/eid2905.230035 (PMC10124655; doi:10.3201/eid2905.230035)
Supplement: Appendix 2 — Additional data on limited nosocomial transmission of drug-resistant tuberculosis, Moldova. [file 23-0035-Techapp-s2.xlsx]

## Sheet: Appendix 2 Table
Article DOI: https://doi.org/10.3201/eid2905.230035
Limited Nosocomial Transmission of Drug-Resistant-Tuberculosis, Moldova
Appendix 2 Table. Molecular epidemiologic cluster analysis of M. tuberculosis complex
No.	SIME TB ID	Patient	Strain_ID	Original_ID	year	libID	lineage	Beijing_type	MD_DST	5bp_cluster	Collection date	Perc. Reads Mapped	Coverage Mapped Reads	comment	INH	Freq_INH	RMP	Freq_RMP	SM	Freq_SM	EMB	Freq_EMB	PZA	Freq_PZA	MFX	Freq_MFX	LFX	Freq_LFX	CFZ	Freq_CFZ	KAN	Freq_KAN	AMK	Freq_AMK	CPR	Freq_CPR	ETH/PTH	Freq_ETH/PTH	LZD	Freq_LZD	BDQ	Freq_BDQ	CS	Freq_CS	PAS	Freq_PAS	DLM	Freq_DLM	Prediction
137	FLKS01011979	#103	NOR-119	7191	2014	NOR-119_lib19828	4.2.1	unknown	MDR	cluster_1	2014-03-28	98.77	137.78		fabG1 -15c>t; katG S315T	100; 100	rpoB S450L	100	rpsL K88R	99.21	-	-	pncA V155E	98.46	-	-	-	-	-	-	eis -12c>t	99.36	-	-	-	-	fabG1 -15c>t; ethA H281P	100; 100	-	-	-	-	-	-	-	-	-	-	MDR
141	FRIP10021963	#107	NOR-123	21886	2014	NOR-123_lib19832	4.2.1	unknown	MDR	cluster_1	2014-10-10	85.61	144.11	MDR_on_susceptible_ward	fabG1 -15c>t; katG S315T	99.42; 100	rpoB S441A; rpoB S450L	5.41; 93.66	rpsL K88R	79.07	-	-	pncA V155E	100	-	-	-	-	-	-	rrs 1484g>t; eis -12c>t	27.04; 100	rrs 1484g>t	44678	rrs 1484g>t	44678	fabG1 -15c>t; ethA H281P	99.42; 100	-	-	-	-	-	-	-	-	-	-	MDR
253	TASR26051981	#220	NOR-236	5641	2015	NOR-236_lib20320	4.2.1	unknown	MDR	cluster_1	2015-03-16	99.07	228.25		fabG1 -15c>t; katG S315T	100; 100	rpoB S450L	100	rpsL K88R	100	-	-	pncA T135P	99.47	-	-	-	-	-	-	eis -12c>t	100	-	-	-	-	fabG1 -15c>t; ethA H281P	100; 100	-	-	-	-	-	-	-	-	-	-	MDR
271	GRFI04011987	#238	NOR-254	8100	2015	NOR-254_lib20338	4.2.1	unknown	MDR	cluster_1	2015-04-17	98.55	143.43		fabG1 -15c>t; katG S315T	100; 100	rpoB S450L	100	rpsL K88R	100	-	-	pncA T135P	98.31	-	-	-	-	-	-	eis -12c>t	100	-	-	-	-	fabG1 -15c>t; ethA H281P	100; 98.58	-	-	-	-	-	-	-	-	-	-	MDR
61	ALMS27111956	#26	NOR-42	6579	2014	NOR-42_lib19751	2.2.1	Central Asia	MDR	cluster_10	2014-09-11	98.63	154.05		katG S315T	100	rpoB D435V	97.97	-	-	embB M306V	100	-	-	-	-	-	-	-	-	-	-	-	-	-	-	-	-	-	-	-	-	-	-	-	-	-	-	MDR
235	SEIV20071978	#202	NOR-218	24005	2014	NOR-218_lib20302	2.2.1	Central Asia	MDR	cluster_10	2014-11-13	99.10	207.97		katG S315T	99.46	rpoB D435V	96.34	-	-	embB M306V	99.08	pncA M175V	99.46	gyrA D94N	100	gyrA D94N	100	-	-	-	-	-	-	-	-	ethA 1242_del_t	41548	-	-	-	-	-	-	-	-	-	-	preXDR
299	KRVV02051984	#274	NOR-290	13408	2015	NOR-290_lib20893	2.2.1	Central Asia	MDR	cluster_10	2015-06-29	99.10	183.94		katG S315T	100	rpoB S450W	99.5	-	-	embB M306V	100	pncA Q141_	100	gyrA D94Y	100	gyrA D94Y	100	-	-	-	-	-	-	-	-	-	-	-	-	-	-	-	-	-	-	-	-	preXDR
25	ORII20011986	#5	NOR-9	18994	2014	NOR-9_lib16330	2.2.1	Central Asia	MDR	cluster_11	2014-09-02	99.04	149.53		katG S315T	99.05	rpoB S450L	100	rpsL K43R	99.31	embB M306I	100	pncA T160P	100	-	-	-	-	-	-	-	-	-	-	-	-	ethA N379D	100	-	-	-	-	-	-	thyA R222G	100	-	-	MDR
72	BOSS03081958	#38	NOR-54	25025	2014	NOR-54_lib19763	2.2.1	Central Asia	MDR	cluster_11	2014-11-25	98.73	192.56	MDR_on_susceptible_ward	katG S315T	98.58	rpoB S450L	98.44	rpsL K43R	98.79	embB M306I	98.69	-	-	-	-	-	-	-	-	-	-	-	-	-	-	ethA N379D	98.45	-	-	-	-	-	-	thyA R222G	98.14	-	-	MDR
119	KOMV01051986	#85	NOR-101	2667	2015	NOR-101_lib19810	2.2.1	Central Asia	MDR	cluster_11	2015-02-04	99.02	152.85		katG S315T	100	rpoB S450L	100	rpsL K43R	99.43	embB M306I	100	-	-	-	-	-	-	-	-	-	-	-	-	-	-	ethA N379D	100	-	-	-	-	-	-	thyA R222G	100	-	-	MDR
163	IKDK10051991	#129	NOR-145	7636	2015	NOR-145_lib19860	2.2.1	Central Asia	MDR	cluster_11	2015-04-09	99.07	207.62	MDR_on_susceptible_ward	katG S315T	100	rpoB S450L	100	rpsL K43R	99.02	embB M306I	100	pncA T160P	99.48	-	-	-	-	-	-	-	-	-	-	-	-	ethA N379D	100	-	-	-	-	-	-	thyA R222G	100	-	-	MDR
199	MOIV05091988	#166	NOR-182	6117	2015	NOR-182_lib19897	2.2.1	Central Asia	MDR	cluster_11	2015-03-23	98.89	225.68		katG S315T	99.46	rpoB S450L	100	rpsL K43R	99.07	embB M306I	100	-	-	-	-	-	-	-	-	-	-	-	-	-	-	ethA N379D	99.59	-	-	-	-	-	-	thyA R222G	100	-	-	MDR
213	PAVS05121991	#180	NOR-196	6117	2014	NOR-196_lib20247	2.2.1	Central Asia	MDR	cluster_11	2014-03-17	87.55	93.62		katG S315T	100	rpoB S450L	98.15	rpsL K43R	94.78	embB M306I	100	-	-	gyrA D94G	65.69	gyrA D94G	65.69	-	-	rrs 1484g>t	44600	rrs 1484g>t	44600	rrs 1484g>t	44600	ethA N379D	98.58	-	-	-	-	-	-	thyA R222G	100	-	-	preXDR
239	SIMI27071991	#206	NOR-222	4440	2015	NOR-222_lib20306	2.2.1	Central Asia	MDR	cluster_11	2015-03-02	98.97	190.20		katG S315T	99.34	rpoB S450L	100	rpsL K43R	99.45	embB M306I	100	-	-	-	-	-	-	-	-	-	-	-	-	-	-	ethA N379D	97.95	-	-	-	-	-	-	thyA R222G	99.55	-	-	MDR
262	UZMF11121992	#229	NOR-245	24907	2014	NOR-245_lib20329	2.2.1	Central Asia	MDR	cluster_11	2014-11-20	99.17	196.29		katG S315T	100	rpoB S450L	100	rpsL K43R	99.53	embB M306I	99.58	pncA T160P	100	-	-	-	-	-	-	-	-	-	-	-	-	ethA N379D	100	-	-	-	-	-	-	thyA R222G	100	-	-	MDR
28	GOGZ19111957	#6	NOR-12	25342	2016	NOR-12_lib16333	4.2.1	unknown	MDR	cluster_12	2016-12-12	98.94	205.16	acquired_MDR	fabG1 -15c>t; katG S315T	98.94; 100	rpoB S450L	99.35	rpsL K88R	100	-	-	-	-	-	-	-	-	-	-	eis -12c>t	100	-	-	-	-	fabG1 -15c>t; ethA H281P	98.94; 100	-	-	-	-	-	-	-	-	-	-	MDR
243	SOPP20041967	#210	NOR-226	4519	2015	NOR-226_lib20310	4.2.1	unknown	MDR	cluster_12	2015-02-26	98.97	197.56	possible_infector_NOR-12	fabG1 -15c>t; katG S315T	99.51; 100	rpoB S450L	100	rpsL K88R	100	-	-	-	-	-	-	-	-	-	-	eis -12c>t	99.52	-	-	-	-	fabG1 -15c>t; ethA H281P	99.51; 99.1	-	-	-	-	-	-	-	-	-	-	MDR
92	KAEP15101957	#58	NOR-74	10764	2015	NOR-74_lib19783	4.2.1	unknown	MDR	cluster_12	2015-05-21	98.54	183.60		fabG1 -15c>t; katG S315T	99.02; 100	rpoB S450L	98.77	rpsL K88R	99.44	-	-	pncA L159V	100	gyrA D94G	99.4	gyrA D94G	99.4	-	-	eis -12c>t	100	-	-	-	-	fabG1 -15c>t; ethA H281P	99.02; 100	-	-	-	-	-	-	-	-	-	-	preXDR
229	ROVN14041992	#196	NOR-212	1743	2015	NOR-212_lib20296	4.2.1	unknown	MDR	cluster_13	2015-01-28	98.97	206.08	MDR_on_susceptible_ward	fabG1 -15c>t; katG S315T	99.55; 99.47	rpoB S450L	99.5	rpsL K88R	98.51	embB G406S	98.34	-	-	-	-	-	-	-	-	eis -12c>t	100	-	-	-	-	fabG1 -15c>t; ethA H281P	99.55; 96.64	-	-	-	-	-	-	-	-	-	-	MDR
276	POOM23021974	#245	NOR-261	1744	2015	NOR-261_lib20864	4.2.1	unknown	MDR	cluster_13	2015-01-28	97.88	157.43		fabG1 -15c>t; katG S315T	95.93; 99.21	rpoB S450L	100	rpsL K88R	95.1	embB M306V; embB G406S	6.15; 98.87	-	-	-	-	-	-	-	-	eis -12c>t	95.76	-	-	-	-	fabG1 -15c>t; ethA H281P	95.93; 96.2	-	-	-	-	-	-	-	-	-	-	MDR
258	TUKK13031951	#225	NOR-241	14664	2014	NOR-241_lib20325	2.2.1	Central Asia outbreak	MDR	cluster_14	2014-07-04	99.17	171.07		katG S315T	100	rpoB S450L	100	rpsL K43R	100	embA -8c>a	99.45	-	-	-	-	-	-	-	-	-	-	-	-	-	-	ethA Y147_	100	-	-	-	-	-	-	-	-	-	-	MDR
289	ARVV14011975	#262	NOR-278	24426	2014	NOR-278_lib20881	2.2.1	Central Asia outbreak	MDR	cluster_14	2014-11-17	99.16	210.07	MDR_on_susceptible_ward	katG S315T	100	rpoB S450L	100	rpsL K43R	99.54	embA -8c>a	99.48	-	-	-	-	-	-	-	-	-	-	-	-	-	-	ethA Y147_	99.56	-	-	-	-	-	-	-	-	-	-	MDR
324	SIVS28051982	#307	NOR-327	1745	2014	NOR-327_lib22773	2.2.1	Central Asia outbreak	MDR	cluster_14	2014-01-23	99.15	164.22		katG S315T	100	rpoB S450L	98.8	rpsL K43R	100	embA -8c>a	100	-	-	-	-	-	-	-	-	-	-	-	-	-	-	ethA Y147_	100	-	-	-	-	-	-	-	-	-	-	MDR
20	STKG17061969	#2	NOR-285	10299	2015	NOR-285_lib20888	4.2.1	unknown	MDR	cluster_15	2015-05-15	98.68	162.54	acquired_MDR	fabG1 -15c>t; katG S315T	99.45; 98.56	rpoB S450L	100	rpsL K88R	100	embB G406A	100	-	-	-	-	-	-	-	-	eis -12c>t	100	-	-	-	-	fabG1 -15c>t; ethA H281P	99.45; 100	-	-	-	-	-	-	-	-	-	-	MDR
151	GOKI02061959	#117	NOR-133	8669	2015	NOR-133_lib19842	4.2.1	unknown	MDR	cluster_15	2015-04-28	99.01	163.35	possible_infector_NOR-285	fabG1 -15c>t; katG S315T	100; 100	rpoB S450L	99.4	rpsL K88R	99.35	embB G406A	100	-	-	-	-	-	-	-	-	eis -12c>t	99.39	-	-	-	-	fabG1 -15c>t; ethA H281P	100; 99.45	-	-	-	-	-	-	-	-	-	-	MDR
99	KHSG06011994	#65	NOR-81	9675	2014	NOR-81_lib19790	2.2.1	Central Asia	MDR	cluster_16	2014-05-05	98.00	190.79		katG S315T	100	rpoB S450L	100	rpsL K43R	99.43	embB M306V	99.42	pncA P54L	98.82	-	-	-	-	-	-	-	-	-	-	-	-	ethA N379D	99.01	-	-	-	-	-	-	thyA R222G	100	-	-	MDR
290	ANAV23041993	#263	NOR-279	7277	2014	NOR-279_lib20882	2.2.1	Central Asia	MDR	cluster_16	2014-03-31	99.20	169.89		katG S315T	100	rpoB S450L	100	rpsL K43R	100	embB M306V	100	pncA P54L	100	-	-	-	-	-	-	-	-	-	-	-	-	ethA N379D	99.45	-	-	-	-	-	-	thyA R222G	100	-	-	MDR
183	MAII11091993	#149	NOR-165	17191	2014	NOR-165_lib19880	2.2.1	Europe/Russian W148 Outbreak	MDR	cluster_17	2014-08-07	98.97	199.46		katG S315T	100	rpoB S450L	100	rpsL K43R	98.64	-	-	pncA G105V	99.53	-	-	-	-	-	-	-	-	-	-	-	-	ethA 110_del_a	98.41	-	-	-	-	-	-	-	-	-	-	MDR
189	MESS18071976	#155	NOR-171	1781	2014	NOR-171_lib19886	2.2.1	Europe/Russian W148 Outbreak	MDR	cluster_17	2014-01-24	99.11	166.06		katG S315T	100	rpoB S450L	99.44	rpsL K43R	100	-	-	pncA G105V	100	-	-	-	-	-	-	-	-	-	-	-	-	ethA 110_del_a	98.47	-	-	-	-	-	-	-	-	-	-	MDR
59	ADES27091977	#24	NOR-40	22010	2014	NOR-40_lib19749	2.2.1	Central Asia	MDR	cluster_18	2014-10-15	99.13	135.71		katG S315T	100	rpoB S450L	100	rpsL K43R	99.16	embB M306I	99.46	-	-	-	-	-	-	-	-	eis -10g>a	100	-	-	-	-	ethA N379D	100	-	-	-	-	-	-	thyA R222G	100	-	-	MDR
188	MEVV01051954	#154	NOR-170	6042	2015	NOR-170_lib19885	2.2.1	Central Asia	MDR	cluster_18	2015-08-13	98.93	175.04		katG S315T	98.72	rpoB S450L	100	rpsL K43R	99.41	embB M306I	99.45	-	-	-	-	-	-	-	-	eis -10g>a	100	-	-	-	-	ethA N379D	99.42	-	-	-	-	-	-	thyA R222G	100	-	-	MDR
110	KOFV11061970	#76	NOR-92	9479	2015	NOR-92_lib19801	2.2.1	Central Asia	MDR	cluster_19	2015-05-06	98.73	152.36		katG S315T	100	rpoB S450L	100	rpsL K43R	100	embB M306V	99.43	-	-	-	-	-	-	-	-	-	-	-	-	-	-	ethA N379D	99.44	-	-	-	-	-	-	thyA R222G	100	-	-	MDR
154	GRII18021960	#120	NOR-136	11942	2015	NOR-136_lib19851	2.2.1	Central Asia	MDR	cluster_19	2015-06-08	99.15	167.32		katG S315T	100	rpoB S450L	100	rpsL K43R	98.89	embB M306V	100	-	-	-	-	-	-	-	-	-	-	-	-	-	-	ethA N379D	100	-	-	-	-	-	-	thyA R222G	100	-	-	MDR
64	BAII17041972	#30	NOR-46	18289	2014	NOR-46_lib19755	4.2.1	unknown	MDR	cluster_2	2014-08-21	99.08	146.86		fabG1 -15c>t; katG S315T	100; 100	rpoB S450L	100	rpsL K88R	100	embB Q497R	100	pncA D56Y; pncA 164_del_gg	99.13; 99.11	gyrA D94G	100	gyrA D94G	100	-	-	eis -12c>t	98.75	-	-	-	-	fabG1 -15c>t; ethA H281P	100; 100	-	-	-	-	-	-	-	-	-	-	preXDR
66	BOGV21021982	#32	NOR-48	4131	2014	NOR-48_lib19757	4.2.1	unknown	MDR	cluster_2	2014-06-04	98.24	167.78		fabG1 -15c>t; katG S315T	100; 100	rpoB S450L	100	rpsL K88R	100	embB Q497R	100	pncA L4S	99.41	-	-	-	-	-	-	eis -12c>t	100	-	-	-	-	fabG1 -15c>t; ethA H281P	100; 100	-	-	-	-	-	-	-	-	-	-	MDR
70	BOGV28011975	#36	NOR-52	9489	2015	NOR-52_lib19761	4.2.1	unknown	MDR	cluster_2	2015-05-07	98.60	158.06		fabG1 -15c>t; katG S315T	99.5; 100	rpoB S450L	100	rpsL K88R	98.78	embB Q497R	99.46	pncA S164P; pncA L159R; pncA A146E; pncA Q141P; pncA 193_ins_a; pncA A46V	6.52; 7.89; 10.46; 16.56; 37.05; 16.11	gyrA D94V	61.54	gyrA D94V	61.54	-	-	eis -12c>t	99.26	-	-	-	-	fabG1 -15c>t; ethA H281P	99.5; 98.77	-	-	-	-	-	-	-	-	-	-	preXDR
82	BUVT16061970	#48	NOR-64	25470	2014	NOR-64_lib19773	4.2.1	unknown	MDR	cluster_2	2014-11-28	98.64	272.75		fabG1 -15c>t; katG S315T	100; 100	rpoB S450L	100	rpsL K88R	100	embB Q497R	99.63	-	-	-	-	-	-	-	-	eis -12c>t	99.63	-	-	-	-	fabG1 -15c>t; ethA H281P	100; 100	-	-	-	-	-	-	-	-	-	-	MDR
153	GRAI26081987	#119	NOR-135	16025	2014	NOR-135_lib20213	4.2.1	unknown	MDR	cluster_2	2014-07-17	98.60	115.66		fabG1 -15c>t; katG S315T	99.24; 100	rpoB S450L	100	rpsL K88R	100	-	-	-	-	-	-	-	-	-	-	eis -12c>t	100	-	-	-	-	fabG1 -15c>t; ethA H281P	99.24; 100	-	-	-	-	-	-	-	-	-	-	MDR
259	ULLI22101965	#226	NOR-242	5051	2014	NOR-242_lib20326	4.2.1	unknown	MDR	cluster_2	2014-07-10	99.02	131.48		fabG1 -15c>t; katG S315T	100; 100	rpoB S450L	100	rpsL K88R	100	embB Q497R	100	-	-	gyrA D94G	100	gyrA D94G	100	-	-	eis -12c>t	100	-	-	-	-	fabG1 -15c>t; ethA H281P	100; 100	-	-	-	-	-	-	-	-	-	-	preXDR
170	IVGG01061975	#136	NOR-152	4933	2015	NOR-152_lib19867	4.2.1	unknown	MDR	cluster_20	2015-03-06	87.27	166.97		fabG1 -15c>t; katG S315T	100; 98.73	rpoB S441A; rpoB S450F	14.96; 15.04	rpsL K88R	84.52	-	-	-	-	-	-	-	-	-	-	rrs 1484g>t; eis -12c>t	29.94; 100	rrs 1484g>t	29.94	rrs 1484g>t	29.94	fabG1 -15c>t; ethA H281P	100; 100	-	-	-	-	-	-	-	-	-	-	MDR
177	LUAG14121990	#143	NOR-159	21956	2015	NOR-159_lib19874	4.2.1	unknown	MDR	cluster_20	2014-10-13	99.09	236.90		fabG1 -15c>t; katG S315T	100; 100	rpoB S450L	99.59	rpsL K88R	99.5	-	-	-	-	-	-	-	-	-	-	eis -12c>t	100	-	-	-	-	fabG1 -15c>t; ethA H281P	100; 99.61	-	-	-	-	-	-	-	-	-	-	MDR
112	KOAP17021968	#78	NOR-94	5144	2014	NOR-94_lib19803	4.2.1	unknown	MDR	cluster_21	2014-07-10	98.74	149.77		fabG1 L203L; katG S315T	100; 100	rpoB S450L	100	rpsL K88R	100	embB G406A	100	pncA Q10P	99.32	-	-	-	-	-	-	-	-	-	-	-	-	-	-	-	-	-	-	-	-	Rv2670c A5V	100	-	-	MDR
184	MAIV18121971	#150	NOR-166	25312	2014	NOR-166_lib20224	4.2.1	unknown	MDR	cluster_21	2014-11-27	99.04	153.68		fabG1 L203L; katG S315T	92.94; 94.84	rpoB S450L	95.04	rpsL K88R	91.88	embB G406A	92.14	pncA Q10P	90.83	-	-	-	-	-	-	-	-	-	-	-	-	-	-	-	-	-	-	-	-	Rv2670c A5V	90.84	-	-	MDR
193	MIGT13091965	#160	NOR-176	26541	2014	NOR-176_lib20225	4.2.1	unknown	MDR	cluster_21	2014-12-10	98.96	133.73		fabG1 L203L; katG S315T	99.41; 100	rpoB S450L	100	rpsL K88R	100	embB G406A	100	pncA Q10P	100	-	-	-	-	-	-	-	-	-	-	-	-	-	-	-	-	-	-	-	-	Rv2670c A5V	100	-	-	MDR
134	DUNI24091955	#100	NOR-116	13165	2015	NOR-116_lib19825	2.2.1	Central Asia	MDR	cluster_22	2015-06-23	99.19	138.10	MDR_on_susceptible_ward	katG S315T	100	rpoB S450L	99.3	rpsL K43R	100	-	-	-	-	-	-	-	-	-	-	-	-	-	-	-	-	ethA N379D	100	-	-	-	-	-	-	thyA R222G	100	-	-	MDR
280	KOMI05081996	#250	NOR-266	9928	2014	NOR-266_lib20869	2.2.1	Central Asia	MDR	cluster_22	2014-05-07	99.06	181.98		katG S315T	100	rpoB S450L	99.44	rpsL K43R	100	embB M306V	100	-	-	-	-	-	-	-	-	eis -10g>a	98.83	-	-	-	-	ethA N379D	100	-	-	-	-	-	-	thyA R222G	99.58	-	-	MDR
74	BUVA19061975	#40	NOR-56	4002	2014	NOR-56_lib19765	2.2.1	Central Asia	MDR	cluster_23	2014-05-29	98.48	129.42		fabG1 L203L; katG S315T	100; 100	rpoB S450L	100	-	-	embB M306V	100	pncA T100P	100	-	-	-	-	-	-	eis -14c>t	100	eis -14c>t	100	eis -14c>t	100	ethA 768_del_g	98.57	-	-	-	-	-	-	folC S150G	98.32	-	-	MDR
164	ILAD28061954	#130	NOR-146	4769	2015	NOR-146_lib20219	2.2.1	Central Asia	MDR	cluster_23	2015-03-04	99.14	122.41		fabG1 L203L; katG S315T	99.2; 100	rpoB S450L	100	-	-	embB M306V	100	-	-	-	-	-	-	-	-	eis -14c>t	99.3	eis -14c>t	99.3	eis -14c>t	99.3	ethA 768_del_g	100	-	-	-	-	-	-	folC S150G	100	-	-	MDR
77	BUGM20021958	#43	NOR-59	294	2015	NOR-59_lib19768	2.2.1	Central Asia	MDR	cluster_24	2015-01-13	97.71	183.45	MDR_on_susceptible_ward	katG S315T	100	rpoB S450L	100	-	-	embB M306V	100	pncA S67P	100	-	-	-	-	-	-	-	-	-	-	-	-	-	-	-	-	-	-	-	-	-	-	-	-	MDR
185	MAVT19101964	#151	NOR-167	15283	2014	NOR-167_lib19882	2.2.1	Central Asia	MDR	cluster_24	2014-07-11	98.72	185.27		katG S315T	99.28	rpoB S450L	100	-	-	embB M306V	98.82	pncA H51P	100	-	-	-	-	-	-	-	-	-	-	-	-	-	-	-	-	-	-	-	-	-	-	-	-	MDR
233	SKAM14031992	#200	NOR-216	2503	2015	NOR-216_lib20300	4.2.1	unknown	MDR	cluster_25	2015-02-05	99.01	194.64		fabG1 -15c>t; katG S315T	99.48; 100	rpoB H445Y	97.89	rpsL K88R	100	embB M306I	100	-	-	-	-	-	-	-	-	eis -12c>t	100	-	-	-	-	fabG1 -15c>t; ethA H281P	99.48; 100	-	-	-	-	-	-	-	-	-	-	MDR
281	ROII23111980	#251	NOR-267	6594	2015	NOR-267_lib20870	4.2.1	unknown	MDR	cluster_25	2015-03-26	99.07	146.54	MDR_on_susceptible_ward	fabG1 -15c>t; katG S315T	100; 100	rpoB H445Y	100	rpsL K88R	99.3	embB M306I	100	-	-	-	-	-	-	-	-	eis -12c>t	100	-	-	-	-	fabG1 -15c>t; ethA H281P	100; 99.41	-	-	-	-	-	-	-	-	-	-	MDR
40	PIII22031966	#12	NOR-24	20888	2014	NOR-24_lib16345	4.2.1	unknown	MDR	cluster_26	2014-09-25	99.25	164.06	acquired_MDR	fabG1 -15c>t; katG S315T	100; 98.61	rpoB S450L	100	rpsL K88R	100	-	-	-	-	-	-	-	-	-	-	eis -12c>t	99.42	-	-	-	-	fabG1 -15c>t; ethA H281P	100; 100	-	-	-	-	-	-	-	-	-	-	MDR
83	KAGG29031952	#49	NOR-65	6112	2014	NOR-65_lib19774	4.2.1	unknown	MDR	cluster_26	2014-03-14	98.55	153.61	possible_infector_NOR-24	fabG1 -15c>t; katG S315T	100; 99.17	rpoB S450L	100	rpsL K88R	100	-	-	-	-	-	-	-	-	-	-	eis -12c>t	100	-	-	-	-	fabG1 -15c>t; ethA H281P	100; 99.35	-	-	-	-	-	-	-	-	-	-	MDR
58	LIIG10081995	#18	NOR-35	25884	2014	NOR-35_lib16755	4.2.1	unknown	MDR	cluster_26	2014-12-04	98.95	224.13		fabG1 -15c>t; katG S315T	100; 100	rpoB S450L	100	rpsL K88R	100	-	-	pncA Y103C	100	gyrA D94N	99.34	gyrA D94N	99.34	-	-	eis -12c>t	100	-	-	-	-	fabG1 -15c>t; ethA H281P	100; 100	-	-	-	-	-	-	-	-	-	-	preXDR
68	BOGN15011983	#34	NOR-50	3205	2014	NOR-50_lib19759	4.2.1	unknown	MDR	cluster_26	2014-02-12	98.58	303.16		fabG1 -15c>t; katG S315T	100; 100	rpoB S450L	99.37	rpsL K88R	99.65	-	-	-	-	gyrA D94G	44734	gyrA D94G	44734	-	-	eis -12c>t	100	-	-	-	-	fabG1 -15c>t; ethA H281P	100; 100	-	-	-	-	-	-	-	-	-	-	preXDR
71	BOVB26071983	#37	NOR-53	6237	2015	NOR-53_lib19762	4.2.1	unknown	MDR	cluster_26	2015-08-21	98.37	165.71	MDR_on_susceptible_ward	fabG1 -15c>t; katG S315T	99.44; 100	rpoB S450L	100	rpsL K88R	100	-	-	-	-	-	-	-	-	-	-	eis -12c>t	100	-	-	-	-	fabG1 -15c>t; ethA H281P	99.44; 100	-	-	-	-	-	-	-	-	-	-	MDR
75	BUSI25061979	#41	NOR-57	7429	2015	NOR-57_lib19766	4.2.1	unknown	MDR	cluster_26	2015-04-08	95.33	181.85		fabG1 -15c>t; katG S315T	100; 100	rpoB S450L	100	rpsL K88R	100	-	-	-	-	-	-	-	-	-	-	eis -12c>t	100	-	-	-	-	fabG1 -15c>t; ethA H281P	100; 99.45	-	-	-	-	-	-	-	-	-	-	MDR
76	BUTM23111995	#42	NOR-58	25786	2014	NOR-58_lib19767	4.2.1	unknown	MDR	cluster_26	2014-12-03	98.49	148.88	MDR_on_susceptible_ward	fabG1 -15c>t; katG S315T	100; 100	rpoB S450L	100	rpsL K88R	100	embA -16c>t	100	-	-	-	-	-	-	-	-	eis -12c>t	100	-	-	-	-	fabG1 -15c>t; ethA H281P	100; 100	-	-	-	-	-	-	-	-	-	-	MDR
78	BUIM09041981	#44	NOR-60	9110	2014	NOR-60_lib19769	4.2.1	unknown	MDR	cluster_26	2014-04-23	98.29	144.99		fabG1 -15c>t; katG S315T	100; 100	rpoB S450L	100	rpsL K88R	100	embA -16c>t	100	-	-	-	-	-	-	-	-	eis -12c>t	100	-	-	-	-	fabG1 -15c>t; ethA H281P	100; 100	-	-	-	-	-	-	-	-	-	-	MDR
80	BUAG22021992	#46	NOR-62	6820	2015	NOR-62_lib19771	4.2.1	unknown	MDR	cluster_26	2015-03-31	98.40	202.75		fabG1 -15c>t; katG S315T	99.54; 100	rpoB S450L	100	rpsL K88R	100	-	-	-	-	-	-	-	-	-	-	eis -12c>t	100	-	-	-	-	fabG1 -15c>t; ethA H281P	99.54; 100	-	-	-	-	-	-	-	-	-	-	MDR
81	BUPI17061977	#47	NOR-63	502	2015	NOR-63_lib19772	4.2.1	unknown	MDR	cluster_26	2015-01-27	98.40	263.39		fabG1 -15c>t; katG S315T	100; 100	rpoB S450L	100	rpsL K88R	100	embA -16c>t	100	pncA K96_	99.65	-	-	-	-	-	-	eis -12c>t	100	-	-	-	-	fabG1 -15c>t; ethA H281P	100; 100	-	-	-	-	-	-	-	-	-	-	MDR
88	KADG30061982	#54	NOR-70	11251	2014	NOR-70_lib19779	4.2.1	unknown	MDR	cluster_26	2014-05-22	98.52	136.41		fabG1 -15c>t; katG S315T	100; 100	rpoB S450L	100	rpsL K88R	100	embA -8c>t	98.26	pncA D12A	100	-	-	gyrB D461N	100	-	-	eis -10g>a; eis -12c>t	42.66; 99.26	-	-	-	-	fabG1 -15c>t; ethA H281P	100; 100	-	-	-	-	ald 902_ins_gc; ald 932_ins_cg; ald 965_ins_cg	43.7; 7.87; 29.73	-	-	-	-	preXDR
96	KENA19111981	#62	NOR-78	12555	2014	NOR-78_lib19787	4.2.1	unknown	MDR	cluster_26	2014-06-09	98.56	211.97		fabG1 -15c>t; katG S315T	99.53; 99.22	rpoB S450L	100	rpsL K88R	100	-	-	-	-	gyrA A90V; gyrA D94G	31.84; 65.87	gyrA A90V; gyrA D94G	31.84; 65.87	-	-	eis -12c>t	100	-	-	-	-	fabG1 -15c>t; ethA H281P	99.53; 99.57	-	-	-	-	-	-	-	-	-	-	preXDR
100	KISI27021981	#66	NOR-82	3145	2015	NOR-82_lib19791	4.2.1	unknown	MDR	cluster_26	2015-02-13	98.98	221.22		fabG1 -15c>t; katG S315T	100; 100	rpoB S450L	100	rpsL K88R	99.55	-	-	-	-	-	-	-	-	-	-	eis -12c>t	100	-	-	-	-	fabG1 -15c>t; ethA H281P	100; 99.19	-	-	-	-	-	-	-	-	-	-	MDR
101	KIIK06031975	#67	NOR-83	7905	2015	NOR-83_lib19792	4.2.1	unknown	MDR	cluster_26	2015-04-15	98.04	226.13		fabG1 -15c>t; katG S315T	100; 99.46	rpoB S450L	99.43	rpsL K88R	99.54	-	-	-	-	-	-	-	-	-	-	eis -12c>t	100	-	-	-	-	fabG1 -15c>t; ethA H281P	100; 99.11	-	-	-	-	-	-	-	-	-	-	MDR
106	KIMN09111972	#72	NOR-88	14834	2014	NOR-88_lib19797	4.2.1	unknown	MDR	cluster_26	2014-07-08	98.71	195.82		fabG1 -15c>t; katG S315T	98.94; 100	rpoB S450L	100	rpsL K88R	99.5	-	-	-	-	gyrA D94A	92.16	gyrA D94A	92.16	-	-	eis -12c>t	100	-	-	-	-	fabG1 -15c>t; ethA H281P	98.94; 100	-	-	-	-	-	-	-	-	-	-	preXDR
108	KOAM06091985	#74	NOR-90	4995	2015	NOR-90_lib19799	4.2.1	unknown	MDR	cluster_26	2015-03-09	99.10	150.58		fabG1 -15c>t; katG S315T	100; 99	rpoB S450L	100	rpsL K88R	100	-	-	-	-	-	-	-	-	-	-	eis -12c>t	100	-	-	-	-	fabG1 -15c>t; ethA H281P	100; 100	-	-	-	-	-	-	-	-	-	-	MDR
120	KOLA29071986	#86	NOR-102	9033	2014	NOR-102_lib19811	4.2.1	unknown	MDR	cluster_26	2014-04-22	99.10	138.16		fabG1 -15c>t; katG S315T	100; 100	rpoB S450L	100	rpsL K88R	100	-	-	pncA V21A	99.29	-	-	-	-	-	-	eis -12c>t	100	-	-	-	-	fabG1 -15c>t; ethA H281P	100; 99.44	-	-	-	-	-	-	-	-	-	-	MDR
122	KRIN26021974	#88	NOR-104	1463	2015	NOR-104_lib19813	4.2.1	unknown	MDR	cluster_26	2015-01-23	99.08	134.43		fabG1 -15c>t; katG S315T	100; 100	rpoB S450L	99.24	rpsL K88R	100	-	-	-	-	-	-	-	-	-	-	eis -12c>t	100	-	-	-	-	fabG1 -15c>t; ethA H281P	100; 100	-	-	-	-	-	-	-	-	-	-	MDR
128	KUNF25081956	#94	NOR-110	11617	2015	NOR-110_lib19819	4.2.1	unknown	MDR	cluster_26	2015-06-03	96.09	204.96		fabG1 -15c>t; katG S315T	100; 99.39	rpoB S450L	99.5	rpsL K88R	100	-	-	-	-	-	-	-	-	-	-	eis -12c>t	99.59	-	-	-	-	fabG1 -15c>t; ethA H281P	100; 100	-	-	-	-	-	-	-	-	-	-	MDR
135	EJDV09031994	#101	NOR-117	19558	2014	NOR-117_lib19826	4.2.1	unknown	MDR	cluster_26	2014-09-09	99.09	146.77		fabG1 -15c>t; katG S315T	99.35; 100	rpoB S450L	100	rpsL K88R	99.35	-	-	-	-	-	-	-	-	-	-	eis -12c>t	100	-	-	-	-	fabG1 -15c>t; ethA H281P	99.35; 99.27	-	-	-	-	-	-	-	-	-	-	MDR
142	GAVV11101972	#108	NOR-124	9780	2015	NOR-124_lib19833	4.2.1	unknown	MDR	cluster_26	2015-05-12	99.14	97.19	MDR_on_susceptible_ward	fabG1 -15c>t; katG S315T	100; 100	rpoB S450L	100	rpsL K88R	100	-	-	-	-	-	-	-	-	-	-	eis -12c>t	100	-	-	-	-	fabG1 -15c>t; ethA H281P	100; 99.24	-	-	-	-	-	-	-	-	-	-	MDR
148	GANV21031983	#114	NOR-130	18195	2015	NOR-130_lib19839	4.2.1	unknown	MDR	cluster_26	2015-09-16	98.99	128.18		fabG1 -15c>t; katG S315T	99.21; 100	rpoB S450L	100	rpsL K88R	98.4	-	-	pncA 392_ins_gg	100	gyrA D94N	100	gyrA D94N	100	-	-	eis -12c>t	100	-	-	-	-	fabG1 -15c>t; ethA H281P	99.21; 100	-	-	-	-	-	-	-	-	-	-	preXDR
159	GUMG27041972	#125	NOR-141	7445	2015	NOR-141_lib19856	4.2.1	unknown	MDR	cluster_26	2015-04-08	98.91	220.03		fabG1 -15c>t; katG S315T	100; 100	rpoB S450L	99.53	rpsL K88R	100	-	-	pncA V131F	43.26	gyrA A90V	100	gyrA A90V	100	-	-	eis -12c>t	100	-	-	-	-	fabG1 -15c>t; ethA H281P	100; 100	-	-	-	-	alr R397L	54.86	-	-	-	-	preXDR
168	IUIA07111984	#134	NOR-150	21772	2014	NOR-150_lib19865	4.2.1	unknown	MDR	cluster_26	2014-10-09	99.10	187.79		fabG1 -15c>t; katG S315T	100; 100	rpoB S450L	100	rpsL K88R	100	-	-	-	-	-	-	-	-	-	-	eis -12c>t	99.43	-	-	-	-	fabG1 -15c>t; ethA H281P	100; 100	-	-	-	-	-	-	-	-	-	-	MDR
172	LATI02051983	#138	NOR-154	10407	2015	NOR-154_lib20221	4.2.1	unknown	MDR	cluster_26	2015-05-19	98.88	210.71		fabG1 -15c>t; katG S315T	100; 100	rpoB S450L	99.56	rpsL K88R	100	-	-	-	-	-	-	-	-	-	-	eis -12c>t	100	-	-	-	-	fabG1 -15c>t; ethA H281P	100; 100	-	-	-	-	-	-	-	-	-	-	MDR
194	MITM04031966	#161	NOR-177	11132	2015	NOR-177_lib20226	4.2.1	unknown	MDR	cluster_26	2015-05-27	98.99	164.95	MDR_on_susceptible_ward	fabG1 -15c>t; katG S315T	100; 99.34	rpoB S450L	100	rpsL K88R	100	-	-	-	-	-	-	-	-	-	-	eis -12c>t	100	-	-	-	-	fabG1 -15c>t; ethA H281P	100; 99.48	-	-	-	-	-	-	-	-	-	-	MDR
195	MIVG13071992	#162	NOR-178	11390	2015	NOR-178_lib20227	4.2.1	unknown	MDR	cluster_26	2015-05-29	99.01	181.48	MDR_on_susceptible_ward	fabG1 -15c>t; katG S315T	100; 100	rpoB S450L	100	rpsL K88R	100	-	-	-	-	-	-	-	-	-	-	eis -12c>t	100	-	-	-	-	fabG1 -15c>t; ethA H281P	100; 100	-	-	-	-	-	-	-	-	-	-	MDR
198	MOPM17071979	#165	NOR-181	8397	2014	NOR-181_lib19896	4.2.1	unknown	MDR	cluster_26	2014-12-01	98.96	239.84		fabG1 -15c>t; katG S315T	100; 100	rpoB S450L	99.61	rpsL K88R	100	-	-	-	-	-	-	-	-	-	-	eis -12c>t	100	-	-	-	-	fabG1 -15c>t; ethA H281P	100; 100	-	-	-	-	-	-	-	-	-	-	MDR
200	MUFF17041968	#167	NOR-183	20865	2014	NOR-183_lib19898	4.2.1	unknown	MDR	cluster_26	2014-09-25	99.06	214.00		fabG1 -15c>t; katG S315T	99.57; 100	rpoB S450L	100	rpsL K88R	100	-	-	-	-	-	-	-	-	-	-	eis -12c>t	100	-	-	-	-	fabG1 -15c>t; ethA H281P	99.57; 99.61	-	-	-	-	-	-	-	-	-	-	MDR
209	OSRI09011980	#176	NOR-192	12024	2015	NOR-192_lib20236	4.2.1	unknown	MDR	cluster_26	2015-06-09	98.92	200.35		fabG1 -15c>t; katG S315T	100; 100	rpoB S450L	100	rpsL K88R	99.51	-	-	-	-	-	-	-	-	-	-	eis -12c>t	100	-	-	-	-	fabG1 -15c>t; ethA H281P	100; 100	-	-	-	-	-	-	-	-	-	-	MDR
217	PIDG22101981	#184	NOR-200	13555	2015	NOR-200_lib20284	4.2.1	unknown	MDR	cluster_26	2015-06-30	98.22	188.23		fabG1 -15c>t; katG S315T	100; 100	rpoB S450L	99.46	rpsL K88R	99.38	-	-	-	-	-	-	-	-	-	-	eis -12c>t	100	-	-	-	-	fabG1 -15c>t; ethA H281P	100; 100	-	-	-	-	-	-	-	-	-	-	MDR
220	POAD31011952	#187	NOR-203	13595	2015	NOR-203_lib20287	4.2.1	unknown	MDR	cluster_26	2015-07-01	99.02	209.67		fabG1 -15c>t; katG S315T	100; 100	rpoB S450L	100	rpsL K88R	100	embA -16c>t	100	pncA G17A	100	-	-	-	-	-	-	eis -12c>t	100	-	-	-	-	fabG1 -15c>t; ethA H281P	100; 100	-	-	-	-	-	-	-	-	-	-	MDR
228	ROVP14051985	#195	NOR-211	11490	2015	NOR-211_lib20295	4.2.1	unknown	MDR	cluster_26	2015-06-02	99.06	158.54		fabG1 -15c>t; katG S315T	98.64; 100	rpoB S450L	100	rpsL K88R	100	-	-	-	-	-	-	-	-	-	-	eis -12c>t	100	-	-	-	-	fabG1 -15c>t; ethA H281P	98.64; 100	-	-	-	-	-	-	-	-	-	-	MDR
238	SIMS26101971	#205	NOR-221	14978	2014	NOR-221_lib20305	4.2.1	unknown	MDR	cluster_26	2014-07-08	99.11	207.07		fabG1 -15c>t; katG S315T	100; 100	rpoB S450L	100	rpsL K88R	100	-	-	pncA P69S	99.46	-	-	-	-	-	-	eis -12c>t	100	-	-	-	-	fabG1 -15c>t; ethA H281P	100; 99.51	-	-	-	-	-	-	-	-	-	-	MDR
240	SIVG20071975	#207	NOR-223	16942	2014	NOR-223_lib20307	4.2.1	unknown	MDR	cluster_26	2014-08-04	98.98	151.61		fabG1 -15c>t; katG S315T	95.68; 100	rpoB S450L	100	rpsL K88R	92.21	embA -16c>t	91.27	-	-	gyrA A90V	99.37	gyrA A90V	99.37	-	-	eis -12c>t	94.48	-	-	-	-	fabG1 -15c>t; ethA H281P	95.68; 95.74	-	-	-	-	alr M343T	44805	-	-	-	-	preXDR
246	STSI10111981	#213	NOR-229	2110	2015	NOR-229_lib20313	4.2.1	unknown	MDR	cluster_26	2015-01-31	98.98	196.87	MDR_on_susceptible_ward	fabG1 -15c>t; katG S315T	91.71; 92.21	rpoB S450L	92.99	rpsL K88R	91.38	-	-	-	-	-	-	-	-	-	-	eis -12c>t	94.59	-	-	-	-	fabG1 -15c>t; ethA H281P	91.71; 95.58	-	-	-	-	-	-	-	-	-	-	MDR
250	TAAV28121965	#217	NOR-233	11416	2015	NOR-233_lib20317	4.2.1	unknown	MDR	cluster_26	2015-06-01	99.13	194.93		fabG1 -15c>t; katG S315T	100; 100	rpoB S450L	100	rpsL K88R	100	embA -16c>a	100	-	-	-	-	-	-	-	-	eis -12c>t	100	-	-	-	-	fabG1 -15c>t; ethA H281P	100; 100	-	-	-	-	-	-	-	-	-	-	MDR
260	URSV29041990	#227	NOR-243	5176	2015	NOR-243_lib20327	4.2.1	unknown	MDR	cluster_26	2015-03-11	99.08	174.65		fabG1 -15c>t; katG S315T	100; 99.19	rpoB S450L	100	rpsL K88R	100	-	-	pncA Y103C	100	gyrA S91P; gyrA D94N	10; 88.5	gyrA S91P; gyrA D94N	10; 88.5	-	-	eis -12c>t	100	-	-	-	-	fabG1 -15c>t; ethA H281P	100; 100	-	-	-	-	-	-	-	-	-	-	preXDR
269	ZOVI29051970	#236	NOR-252	21617	2014	NOR-252_lib20336	4.2.1	unknown	MDR	cluster_26	2014-10-08	98.36	169.06		fabG1 -15c>t; katG S315T	99.43; 100	rpoB S450L	100	rpsL K88R	100	embA -16c>t	100	pncA Q141P	99.49	-	-	-	-	-	-	eis -12c>t	100	-	-	-	-	fabG1 -15c>t; ethA H281P	99.43; 99.48	-	-	-	-	-	-	-	-	-	-	MDR
274	PUSA01011965	#242	NOR-258	8540	2014	NOR-258_lib20861	4.2.1	unknown	MDR	cluster_26	2014-04-14	98.71	195.97		fabG1 -15c>t; katG S315T	100; 100	rpoB S450L	99.5	rpsL K88R	99.44	embA -16c>t	100	pncA Q141P	100	gyrA A90V; gyrA S91P	100; 94.51	gyrA A90V; gyrA S91P	100; 94.51	-	-	eis -12c>t	100	-	-	-	-	fabG1 -15c>t; ethA H281P	100; 100	-	-	-	-	alr S22L	28.29	-	-	-	-	preXDR
277	GRAA19041976	#246	NOR-262	3448	2015	NOR-262_lib20865	4.2.1	unknown	MDR	cluster_26	2015-02-16	98.63	182.44		fabG1 -15c>t; katG S315T	99.33; 100	rpoB S450L	100	rpsL K88R	100	embA -16c>t	100	-	-	gyrA D94A	100	gyrA D94A	100	-	-	eis -12c>t	100	-	-	-	-	fabG1 -15c>t; ethA H281P	99.33; 99.51	-	-	-	-	ald 433_ins_gc; ald 839_ins_g	35.26; 35.26	-	-	-	-	preXDR
279	LEVA23101973	#248	NOR-264	10160	2014	NOR-264_lib20867	4.2.1	unknown	MDR	cluster_26	2014-05-08	98.66	172.37		fabG1 -15c>t; katG S315T	99.51; 100	rpoB S450L	100	rpsL K88R	100	-	-	-	-	-	-	-	-	-	-	eis -12c>t	100	-	-	-	-	fabG1 -15c>t; ethA H281P	99.51; 100	-	-	-	-	-	-	-	-	-	-	MDR
285	USRV03011988	#258	NOR-274	7646	2014	NOR-274_lib20877	4.2.1	unknown	MDR	cluster_26	2014-04-03	99.12	160.07		fabG1 -15c>t; katG S315T	100; 100	rpoB S450L	100	rpsL K88R	100	-	-	pncA Y103C	99.4	-	-	-	-	-	-	eis -12c>t	100	-	-	-	-	fabG1 -15c>t; ethA H281P	100; 100	-	-	-	-	-	-	-	-	-	-	MDR
286	BITG28071972	#259	NOR-275	8840	2015	NOR-275_lib20878	4.2.1	unknown	MDR	cluster_26	2015-04-27	99.08	162.59	MDR_on_susceptible_ward	fabG1 -15c>t; katG S315T	100; 100	rpoB S450L	100	rpsL K88R	100	-	-	-	-	-	-	-	-	-	-	eis -12c>t	100	-	-	-	-	fabG1 -15c>t; ethA H281P	100; 100	-	-	-	-	-	-	-	-	-	-	MDR
287	RADI11021987	#260	NOR-276	10811	2015	NOR-276_lib20879	4.2.1	unknown	MDR	cluster_26	2015-05-21	99.07	196.34		fabG1 -15c>t; katG S315T	99.51; 100	rpoB S450L	100	rpsL K88R	100	embA -16c>t	100	-	-	-	-	-	-	-	-	eis -12c>t	99.47	-	-	-	-	fabG1 -15c>t; ethA H281P	99.51; 100	-	-	-	-	-	-	-	-	-	-	MDR
288	TATI24021979	#261	NOR-277	13860	2015	NOR-277_lib20880	4.2.1	unknown	MDR	cluster_26	2015-07-03	99.13	158.30		fabG1 -15c>t; katG S315T	100; 100	rpoB S450L	100	rpsL K88R	100	embA -16c>t	100	pncA P54Q	100	gyrA D94A	100	gyrA D94A	100	-	-	eis -12c>t	99.43	-	-	-	-	fabG1 -15c>t; ethA H281P	100; 100	-	-	-	-	-	-	-	-	-	-	preXDR
293	BONS19121989	#266	NOR-282	15287	2015	NOR-282_lib20885	4.2.1	unknown	MDR	cluster_26	2015-07-28	99.19	174.76		fabG1 -15c>t; katG S315T	100; 100	rpoB S450L	100	rpsL K88R	100	-	-	-	-	-	-	-	-	-	-	eis -12c>t	100	-	-	-	-	fabG1 -15c>t; ethA H281P	100; 100	-	-	-	-	-	-	-	-	-	-	MDR
294	PRFS19031952	#267	NOR-283	3874	2015	NOR-283_lib20886	4.2.1	unknown	MDR	cluster_26	2015-02-24	98.92	180.89		fabG1 -15c>t; katG S315T	99.47; 100	rpoB S450L	100	rpsL K88R	100	-	-	-	-	-	-	-	-	-	-	eis -12c>t	100	-	-	-	-	fabG1 -15c>t; ethA H281P	99.47; 98.5	-	-	-	-	-	-	-	-	-	-	MDR
297	KASA14111987	#271	NOR-287	18996	2014	NOR-287_lib20890	4.2.1	unknown	MDR	cluster_26	2014-09-02	99.10	157.04		fabG1 -15c>t; katG S315T	98.97; 99.29	rpoB S450L	100	rpsL K88R	100	embA -16c>t	100	-	-	-	-	-	-	-	-	eis -12c>t	100	-	-	-	-	fabG1 -15c>t; ethA H281P	98.97; 100	-	-	-	-	-	-	-	-	-	-	MDR
311	BONA28061975	#292	NOR-312	4829	2015	NOR-312_lib22758	4.2.1	unknown	MDR	cluster_26	2015-03-04	99.04	176.86	MDR_on_susceptible_ward	fabG1 -15c>t; katG S315T	99.39; 100	rpoB S450L	99.35	rpsL K88R	100	embA -16c>t	47.1	-	-	-	-	-	-	-	-	eis -12c>t	100	-	-	-	-	fabG1 -15c>t; ethA H281P	99.39; 100	-	-	-	-	-	-	-	-	-	-	MDR
312	KIAS20111985	#294	NOR-314	10172	2015	NOR-314_lib22760	4.2.1	unknown	MDR	cluster_26	2015-05-14	99.01	137.05		fabG1 -15c>t; katG S315T	100; 99.22	rpoB S450L	100	rpsL K88R	100	-	-	-	-	gyrA A90V	99.15	gyrA A90V	99.15	-	-	eis -12c>t	100	-	-	-	-	fabG1 -15c>t; ethA H281P	100; 99.4	-	-	-	-	-	-	-	-	-	-	preXDR
313	ZLVV18061950	#295	NOR-315	18464	2014	NOR-315_lib22761	4.2.1	unknown	MDR	cluster_26	2014-08-22	98.92	164.27		fabG1 -15c>t; katG S315T	100; 100	rpoB S450L	100	rpsL K88R	100	embA -16c>t	99.31	-	-	-	-	-	-	-	-	eis -12c>t	99.32	-	-	-	-	fabG1 -15c>t; ethA H281P	100; 100	-	-	-	-	-	-	-	-	-	-	MDR
321	MOAV13121954	#304	NOR-324	10431	2014	NOR-324_lib22770	4.2.1	unknown	MDR	cluster_26	2014-05-13	99.10	157.72		fabG1 -15c>t; katG S315T	100; 100	rpoB S450L	100	rpsL K88R	99.35	-	-	-	-	-	-	-	-	-	-	eis -12c>t	100	-	-	-	-	fabG1 -15c>t; ethA H281P	100; 99.38	-	-	-	-	-	-	-	-	-	-	MDR
46	AVMP04011973	#15	NOR-30	1431	2015	NOR-30_lib16750	4.2.1	unknown	MDR	cluster_27	2015-01-19	98.63	224.35	acquired_MDR	fabG1 -15c>t; katG S315T	99.6; 99.48	rpoB S450L	99.57	rpsL K88R	100	embB G406D	99.57	pncA P69S	100	-	-	-	-	-	-	eis -12c>t	100	-	-	-	-	fabG1 -15c>t; ethA H281P	99.6; 99.65	-	-	-	-	-	-	-	-	-	-	MDR
296	ZAKA06041985	#270	NOR-286	16940	2014	NOR-286_lib20889	4.2.1	unknown	MDR	cluster_27	2014-08-05	99.08	273.40	possible_infector_NOR-30	fabG1 -15c>t; katG S315T	100; 100	rpoB S450L	99.61	rpsL K88R	99.62	embB G406D	100	pncA P69S	100	-	-	-	-	-	-	eis -12c>t	99.29	-	-	-	-	fabG1 -15c>t; ethA H281P	100; 99.68	-	-	-	-	-	-	-	-	-	-	MDR
44	FOGA04021965	#14	NOR-28	7870	2015	NOR-28_lib16748	2.2.1	Europe/Russian W148 Outbreak	MDR	cluster_28	2015-10-22	98.72	238.88	acquired_MDR	katG S315T	99.46	rpoB S450L	99.51	rpsL K43R	99.22	embB M306V	99.61	pncA -11a>g	100	gyrA D94G	100	gyrA D94G	100	-	-	rrs 1401a>g	100	rrs 1401a>g	100	rrs 1401a>g	100	ethA 1010_del_t	97.32	-	-	-	-	-	-	-	-	-	-	preXDR
48	DAEV13081991	#19	NOR-37	7862	2015	NOR-37_lib16757	2.2.1	Europe/Russian W148 Outbreak	MDR	cluster_28	2015-10-19	98.81	230.18	acquired_MDR	katG S315T	100	rpoB S450L	100	rpsL K43R	100	embB M306V	100	pncA -11a>g	99.55	gyrA D94G	100	gyrA D94G	100	-	-	rrs 1401a>g	100	rrs 1401a>g	100	rrs 1401a>g	100	ethA 1010_del_t	100	-	-	-	-	-	-	-	-	-	-	preXDR
84	KARM01091981	#50	NOR-66	12535	2014	NOR-66_lib19775	2.2.1	Europe/Russian W148 Outbreak	MDR	cluster_3	2014-06-06	98.72	183.96		katG S315T	100	rpoB S450L	100	rpsL K43R	100	-	-	pncA G105V	100	-	-	-	-	-	-	-	-	-	-	-	-	ethA 110_del_a	100	-	-	-	-	-	-	-	-	-	-	MDR
105	KIVI17091973	#71	NOR-87	8735	2014	NOR-87_lib19796	2.2.1	Europe/Russian W148 Outbreak	MDR	cluster_3	2014-12-15	88.92	170.98		katG S315T	99.28	rpoB S450L	100	rpsL K43R	98.73	embB M306I	17.34	pncA G105V	98.63	-	-	-	-	-	-	-	-	-	-	-	-	ethA 110_del_a	98.88	-	-	-	-	-	-	-	-	-	-	MDR
113	KOSV18101988	#79	NOR-95	21284	2014	NOR-95_lib19804	2.2.1	Europe/Russian W148 Outbreak	MDR	cluster_4	2014-10-02	98.51	123.56		katG S315T	100	rpoB S450L	100	rpsL K43R	100	embB M306I	100	pncA D63A	99.1	-	-	-	-	-	-	-	-	-	-	-	-	ethA 110_del_a	98.94	-	-	-	-	-	-	-	-	-	-	MDR
116	KOOA21041989	#82	NOR-98	21408	2014	NOR-98_lib19807	2.2.1	Europe/Russian W148 Outbreak	MDR	cluster_4	2014-10-06	76.85	131.57		katG S315T	100	rpoB S441A; rpoB S450L	10.48; 89.08	rpsL K43R	99.19	embB M306I	100	pncA D63A	99.01	-	-	-	-	-	-	rrs 1484g>t	45.82	rrs 1484g>t	45.82	rrs 1484g>t	45.82	ethA 110_del_a	98.25	-	-	-	-	-	-	-	-	-	-	MDR
95	KEVS02021968	#61	NOR-77	959	2015	NOR-77_lib19786	4.3.3	unknown	MDR	cluster_5	2015-02-12	98.36	152.01		fabG1 -15c>t; katG S315T	99.35; 100	rpoB D435V	98.56	rrs 514a>c	100	embB M306I	99.45	pncA G24D	100	-	-	-	-	-	-	rrs 1401a>g	100	rrs 1401a>g	100	rrs 1401a>g	100	fabG1 -15c>t	99.35	-	-	-	-	-	-	Rv2670c A5V	100	-	-	MDR
295	GLIV21061988	#268	NOR-284	9483	2015	NOR-284_lib20887	4.3.3	unknown	MDR	cluster_5	2015-05-07	96.11	184.22		fabG1 -15c>t; katG S315T	100; 100	rpoB D435V	100	rrs 514a>c	92.44	embB M306I	100	pncA G24D	100	-	-	-	-	-	-	rrs 1401a>g	94.38	rrs 1401a>g	94.38	rrs 1401a>g	94.38	fabG1 -15c>t	100	-	-	-	-	-	-	Rv2670c A5V	100	-	-	MDR
97	KESE21111990	#63	NOR-79	6762	2015	NOR-79_lib19788	2.2.1	Central Asia	MDR	cluster_6	2015-03-31	98.33	177.34		fabG1 -15c>t; katG S315T	100; 99.34	rpoB S450L	98.89	rpsL K88R	100	embB M306V	99.5	pncA -11a>g	99.46	gyrA A90V; gyrA D94G	91.19; 8.48	gyrA A90V; gyrA D94G	91.19; 8.48	-	-	-	-	-	-	-	-	fabG1 -15c>t	100	-	-	-	-	-	-	-	-	-	-	preXDR
98	KEVE05011992	#64	NOR-80	2291	2015	NOR-80_lib19789	2.2.1	Central Asia	MDR	cluster_6	2015-02-03	99.16	173.70		fabG1 -15c>t; katG S315T	100; 100	rpoB S450L	99.35	rpsL K88R	100	embB M306V	100	pncA -11a>g	100	-	-	-	-	-	-	-	-	-	-	-	-	fabG1 -15c>t	100	-	-	-	-	-	-	-	-	-	-	MDR
203	NILV05101975	#170	NOR-186	2554	2015	NOR-186_lib20230	2.2.1	Central Asia	MDR	cluster_7	2015-02-04	99.20	160.20		fabG1 L203L; katG S315T	99.35; 100	rpoB D435V	95.45	-	-	embB M306V	100	pncA T135P	100	gyrA A90V	95.31	gyrA A90V	95.31	-	-	eis -14c>t	100	eis -14c>t	100	eis -14c>t	100	ethA 768_del_g	98.27	-	-	-	-	-	-	-	-	-	-	preXDR
322	OLLN19091956	#305	NOR-325	4277	2015	NOR-325_lib22771	2.2.1	Central Asia	MDR	cluster_7	2015-02-26	99.18	179.53		fabG1 L203L; katG S315T	100; 100	rpoB D435V	97.3	-	-	embB M306V	100	pncA T135P	99.47	gyrA A90V; gyrA S91P	73.3; 27.32	gyrA A90V; gyrA S91P	73.3; 27.32	-	-	eis -14c>t	100	eis -14c>t	100	eis -14c>t	100	ethA 768_del_g	99.04	-	-	-	-	-	-	-	-	-	-	preXDR
30	JOPI16061960	#7	NOR-14	1960	2015	NOR-14_lib16335	2.2.1	Central Asia outbreak	MDR	cluster_8	2015-01-29	99.09	109.89	acquired_MDR	katG S315T	100	rpoB S450L	100	rpsL K43R	100	embB M306V	100	pncA I6S	98.78	-	-	-	-	-	-	-	-	-	-	-	-	ethA W391_	98.59	-	-	-	-	-	-	-	-	-	-	MDR
143	GAMK21011955	#109	NOR-125	8055	2015	NOR-125_lib19834	2.2.1	Central Asia outbreak	MDR	cluster_8	2015-04-16	99.08	118.16	possible_infector_NOR-14	katG S315T	100	rpoB S450L	99.11	rpsL K43R	97.52	embB M306V	100	pncA I6S	100	-	-	-	-	-	-	-	-	-	-	-	-	ethA W391_	99.09	-	-	-	-	-	-	-	-	-	-	MDR
305	VONT13041973	#281	NOR-297	10419	2014	NOR-297_lib20900	2.2.1	Central Asia outbreak	MDR	cluster_8	2014-05-14	99.23	153.54	possible_infector_NOR-14	katG S315T	99.21	rpoB S450L	100	rpsL K43R	100	embB M306V	100	pncA I6S	100	-	-	-	-	-	-	-	-	-	-	-	-	ethA W391_	100	-	-	-	-	-	-	-	-	-	-	MDR
158	GUDN30121972	#124	NOR-140	10010	2015	NOR-140_lib20217	4.3.3	unknown	MDR	cluster_9	2015-05-13	99.19	179.51		fabG1 -15c>t; katG S315T	100; 100	rpoB S450L	100	-	-	embB M306I	100	pncA W68R	100	gyrA S91P	53.15	gyrA S91P	53.15	-	-	-	-	-	-	-	-	fabG1 -15c>t	100	-	-	-	-	-	-	-	-	-	-	preXDR
330	STFF09031984	#313	NOR-349	23298	2014	NOR-349_lib22795	4.3.3	unknown	MDR	cluster_9	2014-10-27	99.40	149.29		fabG1 -15c>t; katG S315T	100; 100	rpoB S450L	100	-	-	embB M306I	100	pncA W68R	100	-	-	-	-	-	-	-	-	-	-	-	-	fabG1 -15c>t	100	-	-	-	-	-	-	-	-	-	-	MDR
18	MAMI20111967	#1	NOR-2	10549	2015	NOR-2_lib16323	2.2.1	Central Asia	MDR	singleton	2015-05-20	98.50	113.67	acquired_MDR	fabG1 L203L; katG S315T	100; 98.55	rpoB S450L	99.14	-	-	embB M306V	100	pncA V7A	100	gyrB A504V	100	gyrB A504V	100	-	-	eis -14c>t	100	eis -14c>t	100	eis -14c>t	100	ethA 768_del_g	94.12	-	-	-	-	-	-	-	-	-	-	preXDR
22	ZGIV15021970	#3	NOR-6	26524	2014	NOR-6_lib16327	2.2.1	Europe/Russian W148 Outbreak	MDR	singleton	2014-12-11	98.67	103.73	acquired_MDR	katG S315T	100	rpoB S450L	100	rpsL K43R	100	-	-	pncA 291_ins_g	100	-	-	-	-	-	-	-	-	-	-	-	-	ethA 110_del_a	100	-	-	-	-	-	-	-	-	-	-	MDR
32	SAVN09051970	#8	NOR-16	21508	2016	NOR-16_lib16337	2.2.1	Central Asia outbreak	MDR	singleton	2016-11-02	99.15	166.68	acquired_MDR	fabG1 -15c>t; katG S315T	7.05; 99.28	rpoB S450L	99.17	rpsL K43R	95.39	embA -12c>t	91.34	pncA T100I	44601	gyrA D94G	94.12	gyrA D94G	94.12	-	-	eis -12c>t	44568	-	-	-	-	fabG1 -15c>t; ethA H281P; ethA T61M	7.05; 5.06; 93.55	-	-	-	-	-	-	-	-	-	-	preXDR
34	MAEA24051988	#9	NOR-18	3971	2017	NOR-18_lib16339	4.2.1	unknown	MDR	singleton	2017-05-11	98.70	100.79	acquired_MDR	fabG1 -15c>t; katG S315T	100; 100	rpoB S450L	100	rpsL K88R	100	-	-	pncA T47A	100	gyrA D94G	98.33	gyrA D94G	98.33	-	-	eis -12c>t	100	-	-	-	-	fabG1 -15c>t; ethA H281P	100; 100	-	-	-	-	-	-	-	-	-	-	preXDR
36	ZAIG16021970	#10	NOR-20	17568	2015	NOR-20_lib16341	2.2.1	Central Asia outbreak	MDR	singleton	2015-09-03	99.28	83.79	acquired_MDR	katG S315T	100	rpoB S450L	95.12	rpsL K43R	100	embB Q497K	100	pncA K96N	100	gyrA A90V	98.04	gyrA A90V	98.04	-	-	-	-	-	-	-	-	ethA T61M	100	-	-	-	-	-	-	-	-	-	-	preXDR
38	SOVV21041974	#11	NOR-22	13623	2015	NOR-22_lib16343	4.2.1	unknown	MDR	singleton	2015-06-29	99.31	92.11	acquired_MDR	fabG1 -15c>t; fabG1 L203L; katG S315T	66.29; 34.09; 100	rpoB S450L	100	rpsL K88R	62.73	embB M306V	36.76	pncA P54L	32.99	gyrA G88C	15.71	gyrA G88C	15.71	-	-	eis -12c>t; eis -14c>t	57.14; 44.44	eis -14c>t	44.44	eis -14c>t	44.44	fabG1 -15c>t; ethA H281P; ethA 768_del_g	66.29; 70.83; 25.88	-	-	-	-	-	-	folC S150G	24.32	-	-	preXDR
42	KAGV23101969	#13	NOR-26	18915	2014	NOR-26_lib16746	4.2.1	unknown	MDR	singleton	2014-09-01	98.86	211.72	acquired_MDR, and MDR_on_susceptible_ward	fabG1 -15c>t; katG S315T	100; 100	rpoB S450L	99.52	rpsL K88R	100	-	-	-	-	-	-	-	-	-	-	eis -12c>t	100	-	-	-	-	fabG1 -15c>t; ethA H281P	100; 100	-	-	-	-	-	-	-	-	-	-	MDR
51	RODA14021989	#21	NOR-39	13779	2014	NOR-39_lib16759	2.2.1	Central Asia	MDR	singleton	2014-06-24	98.99	242.84	acquired_MDR	fabG1 -15c>t; katG S315T	100; 100	rpoB S450L	99.56	rpsL K88R	100	embA -12c>t	100	pncA D136V	100	gyrA D94G	100	gyrA D94G	100	-	-	-	-	-	-	-	-	fabG1 -15c>t	100	-	-	-	-	-	-	-	-	-	-	preXDR
54	KOVD29021960	#22	NOR-307	18503	2014	NOR-307_lib20423	2.2.1	Europe/Russian W148 Outbreak	MDR	singleton	2014-08-22	98.99	179.82	acquired_MDR	katG S315T	96.47	rpoB S450L	99.41	rpsL K43R	99.01	embB Q497K	98.82	pncA -11a>c	97.45	gyrA A90V	98.01	gyrA A90V	98.01	-	-	-	-	-	-	-	-	-	-	-	-	-	-	-	-	folC E40G	96.77	-	-	preXDR
56	MEVV15091968	#23	NOR-309	13943	2015	NOR-309_lib20425	4.2.1	unknown	MDR	singleton	2015-07-07	98.93	146.44	acquired_MDR	katG S315T	100	rpoB H445N	99.32	gid 351_del_g	97.04	embB Q497R	100	pncA G108E	99.41	-	-	-	-	-	-	-	-	-	-	-	-	-	-	-	-	-	-	-	-	-	-	-	-	MDR
24	KIAA03081980	#4	NOR-303	3144	2015	NOR-303_lib20419	4.2.1	unknown	RR	singleton	2015-02-13	98.87	171.81		fabG1 -15c>t; katG S315T	100; 100	rpoB H445Y	100	rpsL K88R	100	embA -16c>t	100	-	-	-	-	-	-	-	-	eis -12c>t	100	-	-	-	-	fabG1 -15c>t; ethA H281P	100; 100	-	-	-	-	-	-	-	-	-	-	MDR
8	LEIT16081980	#244	NOR-335	24352	2014	NOR-335_lib22781	4.2.1	unknown	MDR	singleton	2014-11-13	99.16	153.09		fabG1 -15c>t; katG S315T	99.42; 100	rpoB S450L	100	rpsL K88R	100	-	-	pncA F58S	100	gyrB A504V	81.71	gyrB D461H; gyrB A504V	100; 81.71	-	-	eis -12c>t	100	-	-	-	-	fabG1 -15c>t; ethA H281P	99.42; 99.32	-	-	-	-	-	-	-	-	-	-	preXDR
57	PRGS06021957	#16	NOR-32	14979	2014	NOR-32_lib16752	2.2.1	Central Asia outbreak	MDR	singleton	2014-07-09	98.95	236.35		katG S315T	100	rpoB D435Y	100	rpsL K43R	99.26	embB M306V	100	pncA L85R	100	gyrA A90V	100	gyrA A90V	100	-	-	rrs 1401a>g	100	rrs 1401a>g	100	rrs 1401a>g	100	ethA T61M	100	-	-	-	-	-	-	-	-	-	-	preXDR
60	ADVF03081962	#25	NOR-41	3947	2015	NOR-41_lib19750	4.2.1	unknown	MDR	singleton	2015-02-24	98.09	191.27		fabG1 -15c>t; katG S315T	100; 99.23	rpoB S450L	99.44	rpsL K88R	100	embA -16c>t	100	-	-	-	-	-	-	-	-	eis -12c>t	100	-	-	-	-	fabG1 -15c>t; ethA H281P	100; 100	-	-	-	-	-	-	-	-	-	-	MDR
63	BAFV01011959	#29	NOR-45	23105	2014	NOR-45_lib19754	4.2.1	unknown	MDR	singleton	2014-10-29	99.05	178.89		fabG1 L203L; katG S315T	100; 100	rpoB S450L	100	rpsL K88R	100	embB G406A	99.46	pncA Q10P	100	gyrA D94H	100	gyrA D94H	100	-	-	eis -10g>a	100	-	-	-	-	-	-	-	-	-	-	-	-	Rv2670c A5V	100	-	-	preXDR
65	BOMI10101956	#31	NOR-47	6321	2015	NOR-47_lib19756	2.2.1	Central Asia	MDR	singleton	2015-08-19	98.15	172.85		katG S315T	100	rpoB S450L	100	rpsL K43R	100	embB M306I	100	pncA P69L	100	-	-	-	-	-	-	-	-	-	-	-	-	ethA N379D	100	-	-	-	-	-	-	thyA R222G	100	-	-	MDR
69	BOIT22021979	#35	NOR-51	17714	2015	NOR-51_lib19760	4.2.1	unknown	MDR	singleton	2015-09-07	98.38	208.78		fabG1 -15c>t; katG S315T	100; 100	rpoB S450L	100	rpsL K88R	100	-	-	pncA 406_ins_cca	85.97	gyrA D94Y	100	gyrA D94Y	100	-	-	eis -12c>t	100	-	-	-	-	fabG1 -15c>t; ethA H281P	100; 100	-	-	-	-	alr D344N	100	-	-	-	-	preXDR
73	BUNK09011966	#39	NOR-55	11897	2015	NOR-55_lib19764	2.2.1	Europe/Russian W148 Outbreak	MDR	singleton	2015-06-08	98.35	148.09	MDR_on_susceptible_ward	katG S315T	100	rpoB S450F	99.24	rpsL K43R	99.35	embB M306V	100	-	-	-	-	-	-	-	-	eis -14c>t	100	eis -14c>t	100	eis -14c>t	100	-	-	-	-	-	-	-	-	-	-	-	-	MDR
79	BUTG06051984	#45	NOR-61	11833	2015	NOR-61_lib19770	4.2.1	unknown	MDR	singleton	2015-06-06	97.90	192.07		fabG1 -15c>t; katG S315T	100; 100	rpoB S450L	100	rpsL K88R	100	-	-	-	-	-	-	-	-	-	-	eis -12c>t	99.38	-	-	-	-	fabG1 -15c>t; ethA H281P	100; 99.54	-	-	-	-	-	-	-	-	-	-	MDR
85	KAAI06111986	#51	NOR-67	22280	2014	NOR-67_lib19776	2.2.1	Central Asia	MDR	singleton	2014-10-17	97.56	178.39		katG S315T	100	rpoB S450L	100	rpsL K43R	100	embB Q497R	100	pncA A134V; pncA C14G; pncA -11a>c	16.11; 99.4; 72.51	gyrA D94G	100	gyrA D94G	100	-	-	-	-	-	-	-	-	ethA N379D	100	-	-	-	-	-	-	thyA R222G	99.47	-	-	preXDR
86	KASV12081956	#52	NOR-68	26189	2014	NOR-68_lib19777	4.2.1	unknown	MDR	singleton	2014-12-08	98.57	80.04	MDR_on_susceptible_ward	fabG1 -15c>t; katG S315T	97.2; 100	rpoB S450L	100	rpsL K88R	98.67	-	-	-	-	-	-	-	-	-	-	eis -12c>t	100	-	-	-	-	fabG1 -15c>t; ethA H281P	97.2; 100	-	-	-	-	-	-	-	-	-	-	MDR
87	KASG15011965	#53	NOR-69	19080	2014	NOR-69_lib19778	4.2.1	unknown	MDR	singleton	2014-09-03	98.15	149.61		fabG1 -15c>t; katG S315T	100; 100	rpoB S450L	99.39	rpsL K88R	99.22	embB Q497R	99.36	-	-	-	-	-	-	-	-	eis -12c>t	99.22	-	-	-	-	fabG1 -15c>t; ethA H281P	100; 100	-	-	-	-	-	-	-	-	-	-	MDR
89	KAAA09031960	#55	NOR-71	8664	2015	NOR-71_lib19780	2.2.1	Europe/Russian W148 Outbreak	MDR	singleton	2015-04-24	98.02	152.28		katG S315T	100	rpoB S450L	99.14	rpsL K43R	98.47	-	-	-	-	-	-	-	-	-	-	-	-	-	-	-	-	ethA 110_del_a	100	-	-	-	-	-	-	-	-	-	-	MDR
90	KAMA09051979	#56	NOR-72	10424	2015	NOR-72_lib19781	2.2.1	Europe/Russian W148 Outbreak	MDR	singleton	2015-05-18	98.18	165.95		katG S315T	100	rpoB S450L	100	rpsL K43R	100	-	-	-	-	-	-	-	-	-	-	-	-	-	-	-	-	ethA 110_del_a	98.73	-	-	-	-	-	-	-	-	-	-	MDR
91	KASK17021989	#57	NOR-73	3771	2015	NOR-73_lib19782	2.2.1	Central Asia	MDR	singleton	2015-02-18	98.39	161.55		katG S315T	100	rpoB S450L	100	-	-	embB M306V	100	-	-	-	-	-	-	-	-	-	-	-	-	-	-	-	-	-	-	-	-	-	-	-	-	-	-	MDR
93	KAST10011994	#59	NOR-75	13402	2015	NOR-75_lib19784	2.2.1	Central Asia	MDR	singleton	2015-06-26	98.47	241.13		katG S315T	100	rpoB S450L	100	rpsL K43R	99.58	embB M306V	100	-	-	-	-	-	-	-	-	-	-	-	-	-	-	ethA N379D	99.57	-	-	-	-	-	-	thyA R222G	100	-	-	MDR
94	KEVN11111982	#60	NOR-76	4820	2015	NOR-76_lib19785	2.2.1	Central Asia	MDR	singleton	2015-06-29	98.76	206.88		katG S315T	100	rpoB H445R	99.42	rpsL K43R	99.41	-	-	-	-	-	-	-	-	-	-	-	-	-	-	-	-	-	-	-	-	-	-	-	-	-	-	-	-	MDR
102	KINI24081955	#68	NOR-84	9100	2014	NOR-84_lib19793	2.2.1	Central Asia	MDR	singleton	2014-04-22	98.65	175.78		katG S315T	100	rpoB D435V	98.8	rpsL K43R	99.41	embB M306V	100	pncA L182W	100	-	-	-	-	-	-	-	-	-	-	-	-	ethA N379D	98.93	-	-	-	-	-	-	thyA R222G	100	-	-	MDR
104	KINV08111989	#70	NOR-86	8728	2015	NOR-86_lib19795	2.2.1	Central Asia	MDR	singleton	2015-04-27	97.36	175.97		katG S315T	100	rpoB S450L	97.79	rpsL K43R	97.74	embB G406D	100	pncA C14R	100	-	-	-	-	-	-	-	-	-	-	-	-	ethA N379D	99.43	-	-	-	-	-	-	thyA R222G	100	-	-	MDR
107	KIVL14051993	#73	NOR-89	16132	2014	NOR-89_lib19798	4.2.1	unknown	MDR	singleton	2014-07-23	98.61	176.79		fabG1 -15c>t; katG S315T	100; 99.36	rpoB S450L	100	rpsL K88R	99.37	-	-	-	-	-	-	-	-	-	-	eis -12c>t	99.44	-	-	-	-	fabG1 -15c>t; ethA H281P	100; 100	-	-	-	-	-	-	-	-	-	-	MDR
109	KONN18021993	#75	NOR-91	4171	2015	NOR-91_lib19800	4.2.1	unknown	MDR	singleton	2015-02-26	99.05	132.39		fabG1 -15c>t; katG S315T	100; 100	rpoB S450L	100	rpsL K88R	100	-	-	pncA K96T	99.28	-	-	-	-	-	-	eis -12c>t	100	-	-	-	-	fabG1 -15c>t; ethA H281P	100; 100	-	-	-	-	-	-	-	-	-	-	MDR
111	KOAV17031978	#77	NOR-93	2099	2015	NOR-93_lib19802	4.2.1	unknown	MDR	singleton	2015-01-30	98.41	163.24		fabG1 -15c>t; katG S315T	100; 100	rpoB S450L	100	rpsL K88R	100	-	-	-	-	-	-	-	-	-	-	eis -12c>t	100	-	-	-	-	fabG1 -15c>t; ethA H281P	100; 100	-	-	-	-	-	-	-	-	-	-	MDR
114	KOIK15021961	#80	NOR-96	12718	2015	NOR-96_lib19805	4.2.1	unknown	MDR	singleton	2015-06-16	98.44	156.61		fabG1 -15c>t; katG S315T	100; 99.19	rpoB S450L	100	rpsL K88R	100	-	-	-	-	gyrA D94G	100	gyrA D94G	100	-	-	eis -12c>t	100	-	-	-	-	fabG1 -15c>t; ethA H281P	100; 100	-	-	-	-	-	-	-	-	-	-	preXDR
115	KOVB01011959	#81	NOR-97	15815	2014	NOR-97_lib19806	2.2.1	unknown	MDR	singleton	2014-07-18	98.41	163.10		katG S315T	100	rpoB D435V	95.35	rpsL K88R	100	embB M306I	100	pncA T76I	99.38	gyrA D94N	100	gyrA D94N	100	-	-	-	-	-	-	-	-	-	-	-	-	-	-	-	-	Rv2670c A5V	100	-	-	preXDR
117	KOVA19031989	#83	NOR-99	6340	2015	NOR-99_lib19808	2.2.1	Central Asia	MDR	singleton	2015-03-24	99.15	151.51	MDR_on_susceptible_ward	fabG1 L203L; katG S315T	100; 100	rpoB S450L	99.35	-	-	embB M306V	99.36	pncA 230_del_cctcatgg	94.74	-	-	-	-	-	-	eis -14c>t	99.4	eis -14c>t	99.4	eis -14c>t	99.4	ethA 768_del_g	98.92	-	-	-	-	-	-	folC S150G	100	-	-	MDR
118	KOIS02111977	#84	NOR-100	16935	2014	NOR-100_lib19809	4.2.1	unknown	MDR	singleton	2014-08-04	99.11	107.86		fabG1 -15c>t; katG S315T	100; 100	rpoB S450L	99.06	rpsL K88R	100	embA -16c>t	100	pncA Y103H	100	-	-	-	-	-	-	eis -12c>t	100	-	-	-	-	fabG1 -15c>t; ethA H281P	100; 100	-	-	-	-	-	-	-	-	-	-	MDR
123	KRIV05111986	#89	NOR-105	9922	2015	NOR-105_lib19814	4.2.1	unknown	MDR	singleton	2015-05-13	98.72	300.13	MDR_on_susceptible_ward	fabG1 -15c>t; katG S315T	100; 98.72	rpoB S450L	100	rpsL K88R	100	-	-	-	-	gyrA D94N	100	gyrA D94N	100	-	-	eis -12c>t	100	-	-	-	-	fabG1 -15c>t; ethA H281P	100; 99.71	-	-	-	-	-	-	-	-	-	-	preXDR
124	KRAK05011979	#90	NOR-106	13656	2014	NOR-106_lib19815	2.2.1	Central Asia	MDR	singleton	2014-06-20	98.74	138.89		fabG1 L203L; katG S315T	100; 100	rpoB S450L	99.26	-	-	embB M306V	100	pncA 287_del_a	100	-	-	-	-	-	-	eis -14c>t	99.3	eis -14c>t	99.3	eis -14c>t	99.3	ethA 768_del_g	97.96	-	-	-	-	-	-	-	-	-	-	MDR
125	KUGM28061954	#91	NOR-107	27271	2014	NOR-107_lib19816	2.2.1	Central Asia	MDR	singleton	2014-12-18	99.03	170.35		katG S315T	100	rpoB S450L	100	rpsL K43R	98.8	embB M306I	100	-	-	-	-	-	-	-	-	-	-	-	-	-	-	ethA N379D	100	-	-	-	-	-	-	thyA R222G	100	-	-	MDR
126	KUSM01051973	#92	NOR-108	3977	2015	NOR-108_lib19817	2.2.1	Europe/Russian W148 Outbreak	MDR	singleton	2015-02-23	99.20	171.53		katG S315T	100	rpoB S450L	100	rpsL K43R	98.74	embB G406S	100	pncA L159V	98.63	-	-	-	-	-	-	rrs 1401a>g	100	rrs 1401a>g	100	rrs 1401a>g	100	ethA 110_del_a	98.64	-	-	-	-	-	-	-	-	-	-	MDR
129	DEGI11041965	#95	NOR-111	23478	2014	NOR-111_lib19820	2.2.1	Europe/Russian W148 Outbreak	MDR	singleton	2014-11-04	99.11	173.64		katG S315T	100	rpoB S450L	99.38	rpsL K43R	100	-	-	-	-	-	-	-	-	-	-	rrs 1401a>g	100	rrs 1401a>g	100	rrs 1401a>g	100	ethA 110_del_a	97.95	-	-	-	-	-	-	-	-	-	-	MDR
130	DING06101955	#96	NOR-112	710	2014	NOR-112_lib19821	2.2.1	Central Asia	MDR	singleton	2014-01-29	99.05	120.82		katG S315T	100	rpoB S450L	100	rpsL K43R	99.2	embA -16c>a	100	pncA K96T	100	-	-	-	-	-	-	-	-	-	-	-	-	ethA N379D	98.57	-	-	-	-	-	-	thyA R222G	100	-	-	MDR
131	DORV10041982	#97	NOR-113	11836	2014	NOR-113_lib19822	2.2.1	Europe/Russian W148 Outbreak	MDR	singleton	2014-05-29	99.21	172.58		katG S315T	100	rpoB S450L	100	rpsL K43R	100	embB D354A	100	pncA D63A	99.48	gyrA A90V	100	gyrA A90V	100	-	-	-	-	-	-	-	-	-	-	-	-	-	-	-	-	-	-	-	-	preXDR
132	DOVI14011956	#98	NOR-114	4432	2015	NOR-114_lib19823	4.2.1	unknown	MDR	singleton	2015-03-02	99.05	132.54		fabG1 L203L; katG S315T	100; 100	rpoB S450L	100	rpsL K88R	100	embB G406A	100	pncA Q10P	100	-	-	-	-	-	-	-	-	-	-	-	-	-	-	-	-	-	-	-	-	Rv2670c A5V	100	-	-	MDR
133	DRTM20101955	#99	NOR-115	23565	2014	NOR-115_lib19824	4.2.1	unknown	MDR	singleton	2014-11-05	98.98	139.89		fabG1 -15c>t; katG S315T	100; 100	rpoB S450L	100	rpsL K88R	99.28	-	-	-	-	-	-	-	-	-	-	eis -12c>t	100	-	-	-	-	fabG1 -15c>t; ethA H281P	100; 100	-	-	-	-	-	-	-	-	-	-	MDR
136	ERAP17121979	#102	NOR-118	22552	2014	NOR-118_lib19827	4.2.1	unknown	MDR	singleton	2014-10-21	98.80	139.48		fabG1 L203L; katG S315T	100; 99.28	rpoB S450L	100	rpsL K88R	100	embB G406A	99.17	pncA Q10P	100	gyrA D94H	100	gyrA D94H	100	-	-	eis -10g>a	100	-	-	tlyA 593_del_t	99.17	-	-	-	-	-	-	-	-	Rv2670c A5V	100	-	-	preXDR
138	FLVZ01061959	#104	NOR-120	7083	2014	NOR-120_lib19829	4.2.1	unknown	MDR	singleton	2014-10-06	99.11	136.33		fabG1 -15c>t; katG S315T	100; 99.26	rpoB S450L	100	rpsL K88R	100	-	-	-	-	-	-	-	-	-	-	eis -12c>t	100	-	-	-	-	fabG1 -15c>t; ethA H281P	100; 100	-	-	-	-	-	-	-	-	-	-	MDR
139	FOII06041972	#105	NOR-121	23153	2014	NOR-121_lib19830	4.2.1	unknown	MDR	singleton	2014-10-29	98.71	162.84		fabG1 -15c>t; katG S315T	100; 100	rpoB S450L	100	rpsL K88R	100	-	-	-	-	-	-	-	-	-	-	eis -12c>t	100	-	-	-	-	fabG1 -15c>t; ethA H281P	100; 100	-	-	-	-	-	-	-	-	-	-	MDR
140	FRKI19051960	#106	NOR-122	21178	2014	NOR-122_lib19831	2.2.1	Central Asia	MDR	singleton	2014-10-01	98.78	114.33		katG S315T	100	rpoB S450L	99.14	rpsL K43R	100	embA -16c>a	100	pncA K96T	100	-	-	-	-	-	-	-	-	-	-	-	-	ethA N379D	100	-	-	-	-	-	-	thyA R222G	100	-	-	MDR
144	GAVG11121982	#110	NOR-126	1449	2015	NOR-126_lib19835	4.8	unknown	MDR	singleton	2015-01-20	99.29	112.46		katG S315T	100	rpoB S450L	99.1	gid 115_del_c	95.35	embA -16c>t	100	-	-	-	-	-	-	-	-	-	-	-	-	-	-	-	-	-	-	-	-	-	-	-	-	-	-	MDR
145	GAGI23091956	#111	NOR-127	8404	2015	NOR-127_lib19836	2.2.1	Central Asia outbreak	MDR	singleton	2015-04-23	98.61	107.10		katG S315T	64.63	rpoB S450L	54.72	rpsL K43R	56.32	embB M306V	46.72	pncA I6S	54.55	-	-	-	-	-	-	-	-	-	-	-	-	ethA W391_	51.79	-	-	-	-	-	-	-	-	-	-	MDR
146	GAAV28041986	#112	NOR-128	12819	2014	NOR-128_lib19837	2.2.1	Europe/Russian W148 Outbreak	MDR	singleton	2014-06-06	99.20	151.83		katG S315T	99.29	rpoB S450L	100	rpsL K43R	100	embB G406A	100	pncA I31S	99.27	-	-	-	-	-	-	-	-	-	-	-	-	ethA 341_del_a	99.29	-	-	-	-	-	-	Rv2670c A5V	100	-	-	MDR
147	GAMM29051980	#113	NOR-129	9830	2015	NOR-129_lib19838	4.3.3	unknown	MDR	singleton	2015-05-12	99.13	163.08	MDR_on_susceptible_ward	fabG1 -15c>t; katG S315T	100; 99.22	rpoB D435G; rpoB L452P	100; 99.43	rrs 514a>c	100	embB M306I	100	pncA L116P; pncA 293_ins_gt	68.99; 28.22	-	-	-	-	-	-	rrs 1401a>g	100	rrs 1401a>g	100	rrs 1401a>g	100	fabG1 -15c>t	100	-	-	-	-	-	-	Rv2670c A5V	100	-	-	MDR
149	GHIF05031972	#115	NOR-131	15441	2015	NOR-131_lib19840	4.2.1	unknown	MDR	singleton	2015-07-26	98.84	185.07	MDR_on_susceptible_ward	fabG1 -15c>t; katG S315T	100; 100	rpoB S450L	100	rpsL K88R	100	-	-	-	-	gyrA A90V; gyrA D94H	18.06; 82.5	gyrA A90V; gyrA D94H	18.06; 82.5	-	-	eis -12c>t	100	-	-	-	-	fabG1 -15c>t; ethA H281P	100; 99.51	-	-	-	-	-	-	-	-	-	-	preXDR
150	GOGA03091973	#116	NOR-132	10326	2015	NOR-132_lib19841	2.2.1	Central Asia	MDR	singleton	2015-05-14	98.94	153.17		katG S315T	100	rpoB S450L	100	rpsL K43R	100	embB M306I	99.39	-	-	gyrA A90V	100	gyrA A90V	100	-	-	-	-	-	-	-	-	ethA N379D	100	-	-	-	-	-	-	thyA R222G	100	-	-	preXDR
152	GRLM21121987	#118	NOR-134	8151	2014	NOR-134_lib20212	2.2.1	Central Asia outbreak	MDR	singleton	2014-11-18	98.91	169.56		katG S315T	99.38	rpoB S450L	100	rpsL K43R	97.73	embA -8c>a	100	pncA 292_ins_t	100	-	-	-	-	-	-	-	-	-	-	-	-	ethA Y147_	100	-	-	-	-	-	-	-	-	-	-	MDR
156	GRAT29101989	#122	NOR-138	4993	2015	NOR-138_lib20215	2.2.1	Central Asia	MDR	singleton	2015-03-09	99.06	211.92		katG S315T	100	rpoB S450L	100	rpsL K43R	100	embB M306V	100	-	-	-	-	-	-	-	-	eis -10g>a	100	-	-	-	-	ethA N379D	100	-	-	-	-	-	-	thyA R222G	100	-	-	MDR
157	GRPI21061971	#123	NOR-139	5546	2014	NOR-139_lib20216	2.2.1	Central Asia	MDR	singleton	2014-07-25	99.00	188.36		katG S315T	100	rpoB S450L	100	-	-	embB D354A	100	-	-	-	-	-	-	-	-	eis -37g>t	100	-	-	-	-	ethA -7t>c	100	-	-	-	-	-	-	-	-	-	-	MDR
160	GUVP17071964	#126	NOR-142	15395	2014	NOR-142_lib19857	2.2.1	Central Asia	MDR	singleton	2014-07-14	99.05	197.53		fabG1 -15c>t; inhA I194T	99.1; 99.03	rpoB S450L	100	rpsL K43R	98.97	embB M306V	99.53	pncA V139G	100	-	-	-	-	-	-	-	-	-	-	-	-	fabG1 -15c>t	99.1	-	-	-	-	-	-	folC S150G	100	-	-	MDR
161	HIRS01111968	#127	NOR-143	3503	2015	NOR-143_lib20218	2.2.1	Central Asia	MDR	singleton	2015-02-19	99.11	160.11		katG S315T	99.2	rpoB D435V	99.23	rpsL K43R	100	embB M306V	100	pncA L182W	99.28	-	-	-	-	-	-	-	-	-	-	-	-	ethA N379D	100	-	-	-	-	-	-	thyA R222G	100	-	-	MDR
162	IAAA13041956	#128	NOR-144	5816	2015	NOR-144_lib19859	2.2.1	Europe/Russian W148 Outbreak	MDR	singleton	2015-03-18	99.05	289.02		katG S315T	100	rpoB S450L	100	rpsL K43R	98.79	embB M306I	99.36	pncA G101_	100	-	-	-	-	-	-	-	-	-	-	-	-	-	-	-	-	-	-	-	-	-	-	-	-	MDR
165	ILAI15091991	#131	NOR-147	2789	2015	NOR-147_lib19862	2.2.1	Central Asia outbreak	MDR	singleton	2015-02-10	99.06	171.25		katG S315T	98.71	rpoB S450L	100	rpsL K43R	100	embA -8c>a; embB Y319S	98.77; 100	pncA W119R	98.8	-	-	-	-	-	-	rrs 1401a>g	100	rrs 1401a>g	100	rrs 1401a>g	100	ethA Y147_	99.47	-	-	-	-	-	-	-	-	-	-	MDR
167	IUDK23101981	#133	NOR-149	15422	2014	NOR-149_lib20220	2.2.1	Central Asia	MDR	singleton	2014-07-10	90.62	135.64		katG S315T	100	rpoB S450L	100	rpsL K43R	98.58	-	-	pncA E15G	100	-	-	-	-	-	-	-	-	-	-	-	-	-	-	-	-	-	-	-	-	-	-	-	-	MDR
171	JOOF17111966	#137	NOR-153	13179	2015	NOR-153_lib19868	4.2.1	unknown	MDR	singleton	2015-06-24	98.89	268.19		fabG1 -15c>t; katG S315T	99.55; 99.53	rpoB S450L	99.22	rpsL K88R	100	-	-	-	-	-	-	-	-	-	-	eis -12c>t	99.14	-	-	-	-	fabG1 -15c>t; ethA H281P	99.55; 99.66	-	-	-	-	-	-	-	-	-	-	MDR
174	LEVP15061985	#140	NOR-156	11770	2015	NOR-156_lib20222	4.1	unknown	MDR	singleton	2015-06-04	98.99	116.87	MDR_on_susceptible_ward	katG S315T	100	rpoB S450L	100	gid 575_del_gg	97.73	embB M306V	99.24	-	-	gyrA A74S; gyrA G88A	60.71; 14.42	gyrB R446C; gyrA A74S; gyrA G88A	22.56; 60.71; 14.42	-	-	-	-	-	-	-	-	-	-	-	-	-	-	-	-	-	-	-	-	preXDR
175	LISS09101978	#141	NOR-157	9193	2015	NOR-157_lib19872	2.2.1	Europe/Russian W148 Outbreak	MDR	singleton	2015-04-30	99.15	179.02		katG S315T	99.37	rpoB S450L	100	rpsL K43R	100	embB Y319S	100	pncA I31S	100	-	-	-	-	-	-	eis -10g>a	100	-	-	-	-	ethA 703_del_t	100	-	-	-	-	-	-	-	-	-	-	MDR
176	LUVD14011973	#142	NOR-158	11214	2015	NOR-158_lib20223	2.2.1	Central Asia	MDR	singleton	2015-05-28	99.13	142.89		katG S315T	100	rpoB S450L	100	-	-	embB D354A	100	pncA I6L	100	-	-	-	-	-	-	eis -37g>t	100	-	-	-	-	ethA -7t>c	100	-	-	-	-	-	-	-	-	-	-	MDR
178	LUAS17061970	#144	NOR-160	8893	2014	NOR-160_lib19875	2.2.1	Europe/Russian W148 Outbreak	MDR	singleton	2014-04-18	99.04	167.28		katG S315T	100	rpoB S450L	100	rpsL K43R	94.01	embB M306V	96.59	-	-	-	-	-	-	-	-	eis -10g>a	94.01	-	-	-	-	ethA 703_del_t	97.01	-	-	-	-	-	-	-	-	-	-	MDR
179	LUDL21071954	#145	NOR-161	15530	2014	NOR-161_lib19876	2.2.1	Central Asia	MDR	singleton	2014-07-16	99.14	172.76	MDR_on_susceptible_ward	katG S315T	100	rpoB S450L	100	rpsL K43R	98.56	embA -12c>t	99.32	-	-	-	-	-	-	-	-	-	-	-	-	-	-	-	-	-	-	-	-	-	-	-	-	-	-	MDR
180	MAIV09071968	#146	NOR-162	10435	2015	NOR-162_lib19877	2.2.1	Central Asia	MDR	singleton	2015-05-19	99.18	185.36		katG S315T	100	rpoB S450L	100	rpsL K43R	100	embB M306I	100	pncA Q10P	100	gyrA D94A	100	gyrA D94A	100	-	-	-	-	-	-	-	-	ethA N379D	100	-	-	-	-	-	-	thyA R222G	100	-	-	preXDR
181	MANA11121990	#147	NOR-163	6117	2014	NOR-163_lib19878	2.2.1	Central Asia	MDR	singleton	2014-08-26	99.21	162.71		katG S315T	100	rpoB S450L	100	rpsL K43R	100	embB M306V	99.49	pncA 7_del_g	96.81	-	-	-	-	-	-	-	-	-	-	-	-	-	-	-	-	-	-	-	-	-	-	-	-	MDR
182	MAAI05031951	#148	NOR-164	10193	2015	NOR-164_lib19879	2.2.1	Central Asia	MDR	singleton	2015-05-13	99.15	189.99		katG S315T	100	rpoB S450L	99.43	rpsL K43R	99.42	embB M306I	99.46	-	-	-	-	-	-	-	-	rrs 1402c>t	100	rrs 1402c>t	100	rrs 1402c>t	100	-	-	-	-	-	-	-	-	-	-	-	-	MDR
186	MEDI24101950	#152	NOR-168	7158	2015	NOR-168_lib19883	2.2.1	unknown	MDR	singleton	2015-04-03	85.65	212.35		katG S315T	100	rpoB D435V	90.61	rpsL K88R	83.33	embB M306I	100	pncA Y64_	100	-	-	-	-	-	-	rrs 1484g>t	44809	rrs 1484g>t	44809	rrs 1484g>t	44809	-	-	-	-	-	-	-	-	Rv2670c A5V	100	-	-	MDR
187	MENP25041979	#153	NOR-169	4897	2015	NOR-169_lib19884	2.2.1	Central Asia	MDR	singleton	2015-03-05	99.04	264.05		katG S315T	100	rpoB S450L	99.58	rpsL K43R	99	embB M306I	100	-	-	-	-	-	-	-	-	-	-	-	-	-	-	ethA N379D	100	-	-	-	-	-	-	thyA R222G	100	-	-	MDR
190	MIPA12071965	#156	NOR-172	10210	2014	NOR-172_lib19887	4.2.1	unknown	MDR	singleton	2014-05-12	99.05	161.11		fabG1 -15c>t; katG S315T	100; 100	rpoB S450L	100	rpsL K88R	100	-	-	-	-	-	-	-	-	-	-	eis -12c>t	100	-	-	-	-	fabG1 -15c>t; ethA H281P	100; 99.44	-	-	-	-	-	-	-	-	-	-	MDR
191	MIMK19081947	#157	NOR-173	7339	2015	NOR-173_lib19888	2.2.1	Central Asia	MDR	singleton	2015-10-01	99.07	195.23		katG S315T	100	rpoB S450L	100	rpsL K43R	100	embB Q497R	100	pncA 290_ins_t	99.4	gyrA D94H	99.41	gyrA D94H	99.41	-	-	rrs 1401a>g	100	rrs 1401a>g	100	rrs 1401a>g	100	ethA N379D	100	-	-	-	-	-	-	thyA R222G	100	-	-	preXDR
192	MITP29111966	#158	NOR-174	8641	2015	NOR-174_lib19889	4.2.1	unknown	MDR	singleton	2015-04-24	82.93	235.16		fabG1 -15c>t; katG S315T	99.6; 99.4	rpoB S450F	44789	rpsL K88R	83.69	-	-	-	-	-	-	-	-	-	-	rrs 1484g>t; eis -12c>t	27.15; 99.55	rrs 1484g>t	27.15	rrs 1484g>t	27.15	fabG1 -15c>t; ethA H281P	99.6; 99.59	-	-	-	-	-	-	-	-	-	-	MDR
196	MIVV31081977	#163	NOR-179	26108	2014	NOR-179_lib19894	2.2.1	Central Asia outbreak	MDR	singleton	2014-12-08	98.95	223.59		katG S315T	100	rpoB S450L	100	rpsL K43R	99.54	embA -8c>a	99.46	pncA D8H	99.53	-	-	-	-	-	-	-	-	-	-	-	-	ethA Y147_	98.67	-	-	-	-	-	-	-	-	-	-	MDR
197	MOSI30071966	#164	NOR-180	6922	2015	NOR-180_lib19895	4.2.1	unknown	MDR	singleton	2015-09-17	97.91	297.41		fabG1 -15c>t; katG S315T	99.64; 100	rpoB S450L	100	rpsL K88R	99.63	embA -8c>a	100	pncA G97S	99.61	gyrA D94N	100	gyrA D94N	100	-	-	eis -12c>t	99.63	-	-	-	-	fabG1 -15c>t; ethA H281P	99.64; 100	-	-	-	-	-	-	-	-	-	-	preXDR
201	MUSG07091976	#168	NOR-184	5790	2015	NOR-184_lib20228	4.2.1	unknown	MDR	singleton	2015-03-18	99.05	185.38		fabG1 -15c>t; katG S315T	100; 100	rpoB S450L	100	rpsL K88R	100	-	-	pncA Q10P	99.49	gyrA D94G	99.44	gyrB D461N; gyrA D94G	100; 99.44	-	-	eis -12c>t	100	-	-	-	-	fabG1 -15c>t; ethA H281P	100; 99.55	-	-	-	-	-	-	-	-	-	-	preXDR
202	NIVN02061952	#169	NOR-185	2258	2015	NOR-185_lib20229	2.2.1	Central Asia	MDR	singleton	2015-02-03	99.16	166.77		katG S315T	100	rpoB S450L	100	-	-	embB M306V	100	-	-	-	-	-	-	-	-	eis -12c>t	100	-	-	-	-	-	-	-	-	-	-	-	-	-	-	-	-	MDR
204	NIRV27041977	#171	NOR-187	199	2015	NOR-187_lib20231	4.2.1	unknown	MDR	singleton	2015-01-12	99.03	158.25	MDR_on_susceptible_ward	fabG1 -15c>t; katG S315T	62.16; 100	rpoB S450W	65.38	rpsL K43R; rpsL K88R	30.06; 66.67	embA -16c>t; embB Q497R	38.06; 62.86	pncA D8E; pncA -11a>g	38.13; 63.41	gyrA D94A	59.69	gyrA D94A	59.69	-	-	eis -12c>t	64.56	-	-	tlyA S159_	66.38	fabG1 -15c>t; ethA H281P; ethA 110_del_a	62.16; 67.02; 32.87	-	-	-	-	ald 433_ins_gc	50.98	-	-	-	-	preXDR
205	NOGV06051972	#172	NOR-188	3478	2014	NOR-188_lib20232	4.3.3	unknown	MDR	singleton	2014-02-13	99.37	179.29		fabG1 -15c>t; katG S315T	99.51; 100	rpoB D435V	97.21	rrs 514a>c	99.63	embB M306I	100	pncA A134V	100	-	-	-	-	-	-	rrs 1401a>g	99.57	rrs 1401a>g	99.57	rrs 1401a>g	99.57	fabG1 -15c>t	99.51	-	-	-	-	-	-	Rv2670c A5V	100	-	-	MDR
206	OPNB11081986	#173	NOR-189	9670	2014	NOR-189_lib20233	2.2.1	Europe/Russian W148 Outbreak	MDR	singleton	2014-05-05	99.18	200.77		katG S315T	100	rpoB S450L	100	rpsL K43R	100	embB M306I	100	-	-	-	-	-	-	-	-	-	-	-	-	-	-	ethA 884_del_t	97.72	-	-	-	-	-	-	-	-	-	-	MDR
207	ORMV01091992	#174	NOR-190	5900	2015	NOR-190_lib20234	4.2.1	unknown	MDR	singleton	2015-03-16	99.04	164.03	MDR_on_susceptible_ward	fabG1 -15c>t; katG S315T	100; 100	rpoB S450L	99.39	rpsL K88R	99.35	-	-	pncA D136A	99.35	gyrA A90V	100	gyrA A90V	100	-	-	eis -12c>t	100	-	-	-	-	fabG1 -15c>t; ethA H281P	100; 100	-	-	-	-	-	-	-	-	-	-	preXDR
211	PATI07021978	#178	NOR-194	795	2014	NOR-194_lib20238	4.2.1	unknown	MDR	singleton	2014-01-31	98.97	165.94		fabG1 -15c>t; katG S315T	99.44; 100	rpoB S450L	100	rpsL K88R	100	-	-	-	-	gyrA S91P	100	gyrA S91P	100	-	-	eis -12c>t	100	-	-	-	-	fabG1 -15c>t; ethA H281P	99.44; 100	-	-	-	-	-	-	-	-	-	-	preXDR
212	PAIM18071976	#179	NOR-195	4540	2015	NOR-195_lib20239	4.2.1	unknown	MDR	singleton	2015-03-04	84.47	142.64		fabG1 -15c>t; katG S315T	100; 99.15	rpoB S450L	100	rpsL K88R	100	-	-	-	-	gyrB A504V	99.22	gyrB A504V	99.22	-	-	eis -12c>t	100	-	-	-	-	fabG1 -15c>t; ethA H281P	100; 99.4	-	-	-	-	-	-	-	-	-	-	preXDR
216	PINV27061987	#183	NOR-199	2780	2015	NOR-199_lib20283	2.2.1	Central Asia	MDR	singleton	2015-02-09	98.41	152.68		katG S315T	100	rpoB S450L	100	rpsL K43R	98.68	embB M306V	100	pncA T76I	99.33	gyrA D94N	100	gyrA D94N	100	-	-	rrs 1401a>g; eis -10g>a	42.21; 100	rrs 1401a>g	42.21	rrs 1401a>g; tlyA 615_ins_c	42.21; 84.68	ethA N379D	99.41	-	-	-	-	ald 636_ins_g; ald 991_ins_c	90.14; 90.14	thyA R222G	100	-	-	preXDR
218	PLVG24031991	#185	NOR-201	9362	2015	NOR-201_lib20285	4.2.1	unknown	MDR	singleton	2015-05-04	98.97	204.30		fabG1 -15c>t; katG S315T	99.55; 99.46	rpoB S450L	99.59	rpsL K88R	99.53	-	-	pncA V93G	100	gyrA D94G	100	gyrA D94G	100	-	-	eis -12c>t	100	-	-	-	-	fabG1 -15c>t; ethA H281P	99.55; 100	-	-	-	-	ald 901_del_a	99.49	-	-	-	-	preXDR
219	PLVA19061976	#186	NOR-202	15532	2014	NOR-202_lib20286	2.2.1	Central Asia	MDR	singleton	2014-07-16	99.05	164.69		fabG1 L203L; katG S315T	5.99; 100	rpoB S450L	100	rpsL K43R	95.52	embB M306V	44598	pncA V155G	90.23	-	-	-	-	-	-	eis -14c>t	29007	eis -14c>t	29007	eis -14c>t	29007	ethA N379D	91.76	-	-	-	-	-	-	folC S150G; thyA R222G	5.22; 97.48	-	-	MDR
221	PONP26071965	#188	NOR-204	9861	2015	NOR-204_lib20418	4.3.4.2	unknown	MDR	singleton	2015-05-12	87.13	168.46		katG S315T	100	rpoB S450L	100	-	-	embB M306I	100	pncA L159V	100	gyrA A90V	100	gyrA A90V	100	-	-	eis -10g>a	100	-	-	-	-	-	-	-	-	-	-	alr D344N; alr M343T	46.15; 55.07	-	-	-	-	preXDR
222	PREP02041984	#189	NOR-205	3317	2015	NOR-205_lib20289	2.2.1	Central Asia	MDR	singleton	2015-02-16	98.88	204.22		fabG1 -15c>t; katG S315T	99.53; 99.42	rpoB S450L	100	rpsL K88R	99.54	embB M306V	100	pncA D63G	100	gyrA D94G	100	gyrA D94G	100	-	-	eis -10g>a	99.5	-	-	-	-	fabG1 -15c>t	99.53	-	-	-	-	-	-	-	-	-	-	preXDR
223	RAND02071975	#190	NOR-206	12318	2014	NOR-206_lib20290	2.2.1	Central Asia outbreak	MDR	singleton	2014-06-05	98.94	191.70		katG S315T	100	rpoB S450L	100	rpsL K43R	100	embA -8c>a	100	pncA D8H	99.44	-	-	-	-	-	-	-	-	-	-	-	-	ethA Y147_	98.83	-	-	-	-	-	-	-	-	-	-	MDR
224	REVN04061957	#191	NOR-207	8	2014	NOR-207_lib20291	4.2.1	unknown	MDR	singleton	2014-01-02	99.10	170.41		fabG1 -15c>t; katG S315T	100; 100	rpoB S450L	99.38	rpsL K88R	99.43	-	-	-	-	-	-	-	-	-	-	eis -12c>t	98.8	-	-	-	-	fabG1 -15c>t; ethA H281P	100; 100	-	-	-	-	-	-	-	-	-	-	MDR
225	REAG21111989	#192	NOR-208	6230	2015	NOR-208_lib20292	2.2.1	Europe/Russian W148 Outbreak	MDR	singleton	2015-03-24	99.19	179.30		fabG1 L203L; katG S315T	100; 100	rpoB S450L	100	rpsL K43R	98.8	embA -11c>t; embB M306V	100; 100	pncA H71Y	100	gyrA D94A	87.88	gyrB D461N; gyrA D94A	99.68; 87.88	-	-	-	-	-	-	-	-	ethA P378L	99.5	-	-	-	-	-	-	folC I43T	99.42	-	-	preXDR
226	RIIV08041979	#193	NOR-209	9736	2015	NOR-209_lib20293	4.2.1	unknown	MDR	singleton	2015-05-11	99.12	175.76		fabG1 -15c>t; katG S315T	100; 100	rpoB S450L	99.35	rpsL K88R	100	-	-	pncA 205_del_cggtgctgctccttatcaggccacacggcctcttcaccagtgggcccagctacaccttcaggaaccaa	44440	gyrA D94G	98.96	gyrA D94G	98.96	-	-	eis -12c>t	100	-	-	-	-	fabG1 -15c>t; ethA H281P	100; 99.06	-	-	-	-	ald Y223_; ald 1081_ins_t	30.38; 97.39	folC E40G	14.58	-	-	preXDR
227	ROIE25111967	#194	NOR-210	6044	2015	NOR-210_lib20294	2.2.1	Central Asia	MDR	singleton	2015-03-20	98.98	218.16		katG S315T	99.02	rpoB S450L	99.53	-	-	embB M306V	96.71	-	-	-	-	-	-	-	-	eis -12c>t	100	-	-	-	-	-	-	-	-	-	-	-	-	-	-	-	-	MDR
230	SASI29061980	#197	NOR-213	5590	2015	NOR-213_lib20297	4.2.1	unknown	MDR	singleton	2015-03-17	99.07	253.37		fabG1 -15c>t; katG S315T	99.62; 100	rpoB S450L	100	rpsL K88R	100	-	-	-	-	-	-	-	-	-	-	eis -12c>t	100	-	-	-	-	fabG1 -15c>t; ethA H281P	99.62; 100	-	-	-	-	-	-	-	-	-	-	MDR
231	SKLS28071970	#198	NOR-214	3047	2015	NOR-214_lib20298	2.2.1	Central Asia	MDR	singleton	2015-02-11	99.15	180.67		katG S315T	100	rpoB D435V	98.68	rpsL K43R	99.43	embB M306V	99.49	-	-	-	-	-	-	-	-	-	-	-	-	-	-	ethA N379D	100	-	-	-	-	-	-	thyA R222G	100	-	-	MDR
232	SKRP26091979	#199	NOR-215	760	2015	NOR-215_lib20299	4.2.1	unknown	MDR	singleton	2015-01-13	98.97	218.67		fabG1 -15c>t; katG S315T	99.56; 99.39	rpoB S450L	100	rpsL K88R	100	-	-	-	-	-	-	-	-	-	-	eis -12c>t	100	-	-	-	-	fabG1 -15c>t; ethA H281P	99.56; 100	-	-	-	-	-	-	-	-	-	-	MDR
234	SKVU11101959	#201	NOR-217	15528	2014	NOR-217_lib20301	4.2.1	unknown	MDR	singleton	2014-07-16	99.14	215.67	MDR_on_susceptible_ward	fabG1 -15c>t; katG S315T	100; 100	rpoB S450L	100	rpsL K88R	100	-	-	-	-	-	-	-	-	-	-	eis -12c>t	100	-	-	-	-	fabG1 -15c>t; ethA H281P	100; 100	-	-	-	-	-	-	-	-	-	-	MDR
237	SESV08091990	#204	NOR-220	2919	2015	NOR-220_lib20304	4.2.1	unknown	MDR	singleton	2015-02-11	99.07	152.91		fabG1 -15c>t; katG S315T	100; 100	rpoB S450L	100	rpsL K88R	98.75	-	-	-	-	-	-	-	-	-	-	eis -12c>t	100	-	-	-	-	fabG1 -15c>t; ethA H281P	100; 100	-	-	-	-	-	-	-	-	-	-	MDR
241	SIEA05011966	#208	NOR-224	5085	2015	NOR-224_lib20308	2.2.1	Europe/Russian W148 Outbreak	MDR	singleton	2015-03-10	99.12	188.18		katG S315T	100	rpoB S450L	99.03	rpsL K43R	98.84	embB M306I; embB D354A	99.08; 100	pncA D63A	100	gyrA D94G	99.43	gyrA D94G	99.43	-	-	eis -10g>a	100	-	-	-	-	-	-	-	-	-	-	-	-	-	-	-	-	preXDR
242	SOGG20091963	#209	NOR-225	9080	2014	NOR-225_lib20309	2.2.1	Central Asia outbreak	MDR	singleton	2014-04-23	99.11	219.05		katG S315T	100	rpoB S450L	100	rpsL K43R	100	embB M306V	100	pncA I6S	100	-	-	-	-	-	-	-	-	-	-	-	-	ethA W391_	100	-	-	-	-	-	-	-	-	-	-	MDR
244	SOVV29091971	#211	NOR-227	4454	2015	NOR-227_lib20311	4.2.1	unknown	MDR	singleton	2015-03-03	99.15	183.31		fabG1 -15c>t; katG S315T	99.47; 100	rpoB S450L	100	rpsL K88R	100	-	-	-	-	-	-	-	-	-	-	eis -12c>t	100	-	-	-	-	fabG1 -15c>t; ethA H281P	99.47; 99.47	-	-	-	-	-	-	-	-	-	-	MDR
245	STDK01071940	#212	NOR-228	3743	2015	NOR-228_lib20312	4.2.1	unknown	MDR	singleton	2015-02-20	99.01	182.60		fabG1 -15c>t; katG S315T	100; 100	rpoB S450L	100	rpsL K88R	100	embB G406A	100	pncA Y34_	99.42	-	-	-	-	-	-	eis -12c>t	100	-	-	-	-	fabG1 -15c>t; ethA H281P	100; 99.42	-	-	-	-	-	-	-	-	-	-	MDR
248	STIM21071973	#215	NOR-231	6587	2015	NOR-231_lib20315	4.2.1	unknown	MDR	singleton	2015-03-25	99.16	204.63		fabG1 -15c>t; katG S315T	100; 100	rpoB S450L	99.51	rpsL K88R	99.54	-	-	pncA Y64_	99.6	gyrA G88A; gyrA A90V	100; 48.4	gyrA G88A; gyrA A90V	100; 48.4	-	-	eis -12c>t	99.51	-	-	-	-	fabG1 -15c>t; ethA H281P	100; 99.62	-	-	-	-	ald 460_del_g	96.67	-	-	-	-	preXDR
249	SVVV11071982	#216	NOR-232	7117	2015	NOR-232_lib20316	2.2.1	Central Asia	MDR	singleton	2015-04-02	98.52	193.60		katG S315T	100	rpoB S450L	100	rpsL K43R	98.5	embB Q497R	100	pncA C14G	98.73	-	-	-	-	-	-	-	-	-	-	-	-	ethA N379D	99.5	-	-	-	-	-	-	thyA R222G	100	-	-	MDR
251	TAPI30061959	#218	NOR-234	9914	2015	NOR-234_lib20318	2.2.1	Central Asia	MDR	singleton	2015-05-13	99.04	209.99		fabG1 -15c>t; katG S315T	99.49; 100	rpoB S450L	100	rpsL K88R	100	embA -12c>t	99.08	pncA A46V	100	-	-	-	-	-	-	-	-	-	-	-	-	fabG1 -15c>t	99.49	-	-	-	-	-	-	-	-	-	-	MDR
252	TAVI05111952	#219	NOR-235	2318	2015	NOR-235_lib20319	4.2.1	unknown	MDR	singleton	2015-02-03	99.00	204.40		fabG1 -15c>t; katG S315T	100; 100	rpoB S450L	99.47	rpsL K88R	100	-	-	-	-	-	-	-	-	-	-	eis -12c>t	99.5	-	-	-	-	fabG1 -15c>t; ethA H281P	100; 100	-	-	-	-	-	-	-	-	-	-	MDR
254	TERP23011977	#221	NOR-237	8270	2015	NOR-237_lib20321	4.2.1	unknown	MDR	singleton	2015-04-21	99.16	257.04		fabG1 -15c>t; katG S315T	99.63; 99.53	rpoB S450W	99.6	rpsL K88R	99.23	embB Q497R	100	pncA 122_del_atcaggcggcgaa	100	gyrA D94G	99.62	gyrA D94G	99.62	-	-	eis -12c>t; eis -14c>t	100; 8.03	eis -14c>t	44628	eis -14c>t	44628	fabG1 -15c>t; ethA H281P	99.63; 100	-	-	-	-	ald 905_ins_cg; alr S22L	87.4; 7.46	-	-	-	-	preXDR
255	TIGV02111966	#222	NOR-238	11840	2015	NOR-238_lib20322	4.2.1	unknown	MDR	singleton	2015-06-05	99.07	144.32		fabG1 -15c>t; katG S315T	100; 100	rpoB S450L	100	rpsL K88R	100	-	-	-	-	gyrA A90V	94.78	gyrA A90V	94.78	-	-	eis -12c>t	99.19	-	-	-	-	fabG1 -15c>t; ethA H281P	100; 100	-	-	-	-	-	-	-	-	-	-	preXDR
256	TIIV24081981	#223	NOR-239	8047	2014	NOR-239_lib20323	2.2.1	Central Asia	MDR	singleton	2014-04-08	99.14	181.01		katG S315T	100	rpoB S450L	100	rpsL K43R	100	embB M306I	99.56	pncA -7t>c	99.47	-	-	-	-	-	-	-	-	-	-	-	-	ethA N379D	100	-	-	-	-	-	-	thyA R222G	100	-	-	MDR
257	TUDG28081974	#224	NOR-240	9220	2014	NOR-240_lib20324	4.3.3	unknown	MDR	singleton	2014-04-24	99.08	182.70		fabG1 -15c>t; katG S315T	100; 100	rpoB S450L	100	rrs 514a>c	100	-	-	pncA V9A	100	-	-	-	-	-	-	rrs 1402c>t	100	rrs 1402c>t	100	rrs 1402c>t	100	fabG1 -15c>t; ethA P192L	100; 100	-	-	-	-	-	-	Rv2670c A5V	100	-	-	MDR
261	URDI13041978	#228	NOR-244	27446	2014	NOR-244_lib20328	2.2.1	Central Asia	MDR	singleton	2014-12-23	99.17	179.37		katG S315T	100	rpoB S450L	99.44	rpsL K43R	98.35	-	-	-	-	-	-	-	-	-	-	-	-	-	-	-	-	ethA N379D	100	-	-	-	-	-	-	thyA R222G	100	-	-	MDR
263	VAVM30061995	#230	NOR-246	2314	2014	NOR-246_lib20330	4.2.1	unknown	MDR	singleton	2014-03-24	98.89	198.80		fabG1 -15c>t; katG S315T	100; 100	rpoB S450L	100	rpsL K88R	99.49	embA -11c>t	98.83	pncA V180F	98.73	-	-	gyrB D461N	100	-	-	eis -12c>t	100	-	-	-	-	fabG1 -15c>t; ethA H281P	100; 100	-	-	-	-	-	-	-	-	-	-	preXDR
264	VAAK16121994	#231	NOR-247	5007	2014	NOR-247_lib20331	4.2.1	unknown	MDR	singleton	2014-03-04	99.11	159.95		fabG1 -15c>t; katG S315T	100; 100	rpoB S450L	100	rpsL K88R	100	-	-	-	-	-	-	-	-	-	-	eis -12c>t	100	-	-	-	-	fabG1 -15c>t; ethA H281P	100; 100	-	-	-	-	-	-	-	-	-	-	MDR
265	VEMG21051980	#232	NOR-248	3389	2014	NOR-248_lib20332	4.1	unknown	MDR	singleton	2014-02-13	99.09	212.91		katG S315T	100	rpoB S450L	100	gid 575_del_gg	99.48	embB M306V	99.04	-	-	-	-	-	-	-	-	-	-	-	-	-	-	-	-	-	-	-	-	-	-	-	-	-	-	MDR
266	VIMV21111993	#233	NOR-249	4269	2014	NOR-249_lib20333	2.2.1	unknown	MDR	singleton	2014-02-24	98.64	215.72		katG S315T	99.47	rpoB S450L	100	-	-	-	-	-	-	-	-	-	-	-	-	-	-	-	-	-	-	-	-	-	-	-	-	-	-	-	-	-	-	MDR
268	ZGIA05111962	#235	NOR-251	13757	2015	NOR-251_lib20335	2.2.1	Central Asia outbreak	MDR	singleton	2015-07-02	99.20	182.08		katG S315T	100	rpoB S450L	100	rpsL K43R	100	embB M306V	100	pncA K96R	99.48	gyrA A90V	100	gyrA A90V	100	-	-	rrs 1401a>g	99.57	rrs 1401a>g	99.57	rrs 1401a>g	99.57	ethA T61M	100	-	-	-	-	-	-	-	-	-	-	preXDR
270	EJVV08021995	#237	NOR-253	9465	2015	NOR-253_lib20337	4.2.1	unknown	MDR	singleton	2015-05-06	99.16	164.86		fabG1 -15c>t; katG S315T	99.43; 100	rpoB S450L	100	rpsL K88R	99.24	-	-	-	-	-	-	-	-	-	-	eis -12c>t	98.35	-	-	-	-	fabG1 -15c>t; ethA H281P	99.43; 99.42	-	-	-	-	-	-	-	-	-	-	MDR
272	ADAV25111994	#239	NOR-255	822	2015	NOR-255_lib20858	4.2.1	unknown	MDR	singleton	2015-01-17	98.98	208.87		fabG1 -15c>t; katG S315T	100; 99.44	rpoB D435Y	100	rpsL K88R	100	-	-	-	-	-	-	-	-	-	-	eis -12c>t	100	-	-	-	-	fabG1 -15c>t; ethA H281P	100; 100	-	-	-	-	-	-	-	-	-	-	MDR
273	VOIV01081988	#240	NOR-256	12510	2014	NOR-256_lib20859	2.2.1	Europe/Russian W148 Outbreak	MDR	singleton	2014-06-06	97.88	195.75		katG S315T	100	rpoB S450L	99.32	rpsL K43R	99.43	embB M306V	100	-	-	-	-	gyrB D461N	100	-	-	eis -10g>a	100	-	-	-	-	ethA 703_del_t	100	-	-	-	-	-	-	-	-	-	-	preXDR
275	PEDA20101970	#243	NOR-259	26099	2014	NOR-259_lib20862	4.2.1	unknown	MDR	singleton	2014-12-05	99.14	147.32		fabG1 -15c>t; katG S315T	100; 100	rpoB S450L	100	rpsL K88R	100	-	-	pncA E15G	100	-	-	-	-	-	-	eis -12c>t	100	-	-	-	-	fabG1 -15c>t; ethA H281P	100; 100	-	-	-	-	-	-	-	-	-	-	MDR
283	MAIS20041989	#254	NOR-270	26083	2014	NOR-270_lib20873	4.2.1	unknown	MDR	singleton	2014-12-08	98.94	238.10	MDR_on_susceptible_ward	fabG1 -15c>t; katG S315T	100; 100	rpoB S450L	100	rpsL K88R	100	embB D328G	100	pncA C14R	100	-	-	-	-	-	-	eis -12c>t	100	-	-	-	-	fabG1 -15c>t; ethA H281P	100; 100	-	-	-	-	-	-	-	-	-	-	MDR
284	SANA23041987	#256	NOR-272	14184	2014	NOR-272_lib20875	4.2.1	unknown	MDR	singleton	2014-06-27	98.86	242.90		fabG1 -15c>t; katG S315T	100; 100	rpoB S450L	99.22	rpsL K88R	99.58	-	-	-	-	-	-	-	-	-	-	eis -12c>t	99.59	-	-	-	-	fabG1 -15c>t; ethA H281P	100; 99.25	-	-	-	-	-	-	-	-	-	-	MDR
291	KIOI12061981	#264	NOR-280	9490	2015	NOR-280_lib20883	4.2.1	unknown	MDR	singleton	2015-05-07	99.09	188.57		fabG1 -15c>t; katG S315T	100; 100	rpoB S450L	100	rpsL K88R	99.46	-	-	-	-	-	-	-	-	-	-	eis -12c>t	100	-	-	-	-	fabG1 -15c>t; ethA H281P	100; 99.52	-	-	-	-	-	-	-	-	-	-	MDR
292	LOSV05101982	#265	NOR-281	4345	2015	NOR-281_lib20884	2.2.1	Central Asia outbreak	MDR	singleton	2015-03-02	99.22	161.60		katG S315T	99.2	rpoB S450L	100	rpsL K43R	100	embB M306V	100	-	-	-	-	-	-	-	-	-	-	-	-	-	-	ethA W391_	99.34	-	-	-	-	-	-	-	-	-	-	MDR
298	SIVG02111981	#272	NOR-288	22825	2014	NOR-288_lib20891	4.3.3	unknown	MDR	singleton	2014-10-23	99.33	277.01		fabG1 -15c>t; katG S315T	99.66; 100	rpoB H445N	99.65	rrs 514a>c	100	embB Y319S	99.68	pncA C14R	100	-	-	-	-	-	-	rrs 1401a>g	100	rrs 1401a>g	100	rrs 1401a>g	100	fabG1 -15c>t	99.66	-	-	-	-	ald 874_del_g	100	Rv2670c A5V	100	-	-	MDR
300	OBTV25071989	#276	NOR-292	8370	2014	NOR-292_lib20895	2.2.1	Central Asia	MDR	singleton	2014-04-14	99.14	270.27		fabG1 -15c>t; katG S315T	100; 100	rpoB S450L	99.64	rpsL K88R	99.61	embB M306V	100	-	-	-	-	-	-	-	-	-	-	-	-	-	-	fabG1 -15c>t	100	-	-	-	-	-	-	-	-	-	-	MDR
301	TEVA27111959	#277	NOR-293	10379	2015	NOR-293_lib20896	2.2.1	Central Asia outbreak	MDR	singleton	2015-05-18	99.09	158.01		katG S315T	99.15	rpoB S450L	99.31	rpsL K43R	100	embB M306V	100	pncA 456_del_c	98.47	-	-	-	-	-	-	-	-	-	-	-	-	ethA T61M	100	-	-	-	-	-	-	-	-	-	-	MDR
303	MAIM07031985	#279	NOR-295	7254	2015	NOR-295_lib20898	2.2.1	Central Asia	MDR	singleton	2015-04-06	99.11	294.05		katG S315T	100	rpoB S450L	100	rpsL K43R	100	embB M306V	100	pncA V180F	100	-	-	-	-	-	-	eis -10g>a	100	-	-	-	-	ethA N379D	100	-	-	-	-	-	-	thyA R222G	100	-	-	MDR
306	SKRV05071982	#282	NOR-298	11973	2014	NOR-298_lib20901	4.3.3	unknown	MDR	singleton	2014-05-30	99.34	171.22		katG S315T	99.1	rpoB S450W	100	rpsL K43R	100	embB M306I	99.42	-	-	-	-	-	-	-	-	-	-	-	-	-	-	-	-	-	-	-	-	-	-	-	-	-	-	MDR
307	MOSV14021983	#285	NOR-301	25316	2014	NOR-301_lib20904	2.2.1	Central Asia	MDR	singleton	2014-11-27	99.21	170.51		katG S315T	100	rpoB S450L	100	rpsL K43R	100	embB M306V	100	-	-	gyrA D94G	100	gyrA D94G	100	-	-	eis -10g>a	100	-	-	-	-	ethA N379D	100	-	-	-	-	-	-	thyA R222G	100	-	-	preXDR
308	KADM04111951	#286	NOR-302	6003	2015	NOR-302_lib20905	4.2.1	unknown	MDR	singleton	2015-03-18	98.80	187.71		fabG1 -15c>t; katG S315T	100; 100	rpoB S450W	99.49	rpsL K88R	100	embB Q497R	100	pncA 122_del_atcaggcggcgaa	99.34	gyrA D89N	100	gyrA D89N	100	-	-	eis -12c>t	99.51	-	-	-	-	fabG1 -15c>t; ethA H281P	100; 99.57	-	-	-	-	ald 322_del_t	70.05	-	-	-	-	preXDR
309	ANGG18071976	#290	NOR-310	1036	2015	NOR-310_lib22756	2.2.1	Central Asia outbreak	MDR	singleton	2015-01-21	99.12	154.51	MDR_on_susceptible_ward	katG S315T	100	rpoB L430P	95.45	rpsL K43R	100	embA -16c>t	44811	-	-	-	-	-	-	-	-	-	-	-	-	-	-	-	-	-	-	-	-	-	-	-	-	-	-	MDR
310	FUVF25081966	#291	NOR-311	19239	2014	NOR-311_lib22757	2.2.1	Central Asia outbreak	MDR	singleton	2014-09-03	99.13	161.22		katG S315T	100	rpoB S450L	100	rpsL K43R	98.84	embB M306V	100	pncA L4W	100	gyrA D94G	98.79	gyrA D94G	98.79	-	-	rrs 1401a>g	100	rrs 1401a>g	100	rrs 1401a>g	100	ethA T314I	100	-	-	-	-	-	-	-	-	-	-	preXDR
315	DOAL23071980	#297	NOR-317	8107	2015	NOR-317_lib22763	4.2.1	unknown	MDR	singleton	2015-04-17	99.02	143.76		fabG1 -15c>t; katG S315T	100; 100	rpoB S450L	100	rpsL K88R	99.29	-	-	-	-	-	-	-	-	-	-	eis -12c>t	99.17	-	-	-	-	fabG1 -15c>t; ethA H281P	100; 99.42	-	-	-	-	-	-	-	-	-	-	MDR
316	FRVD06071972	#298	NOR-318	8281	2015	NOR-318_lib22764	4.2.1	unknown	MDR	singleton	2015-04-22	98.93	167.62		fabG1 -15c>t; katG S315T	100; 100	rpoB S450W	100	rpsL K88R	99.42	embB Q497R	99.42	-	-	-	-	-	-	-	-	eis -12c>t	100	-	-	-	-	fabG1 -15c>t; ethA H281P	100; 99.52	-	-	-	-	-	-	-	-	-	-	MDR
319	GRID18081995	#301	NOR-321	701	2015	NOR-321_lib22767	4.2.1	unknown	MDR	singleton	2015-01-13	98.97	165.44		fabG1 -15c>t; katG S315T	99.35; 100	rpoB S450L	100	rpsL K88R	100	-	-	-	-	-	-	-	-	-	-	eis -12c>t	100	-	-	-	-	fabG1 -15c>t; ethA H281P	99.35; 100	-	-	-	-	-	-	-	-	-	-	MDR
320	INGF19051971	#302	NOR-322	12936	2015	NOR-322_lib22768	4.2.1	unknown	MDR	singleton	2015-06-19	99.05	151.40		fabG1 -15c>t; katG S315T	98.82; 100	rpoB S450L	99.37	rpsL K88R	100	-	-	-	-	-	-	-	-	-	-	eis -12c>t	99.28	-	-	-	-	fabG1 -15c>t; ethA H281P	98.82; 99.5	-	-	-	-	-	-	-	-	-	-	MDR
323	PRNI08101985	#306	NOR-326	6696	2015	NOR-326_lib22772	4.2.1	unknown	MDR	singleton	2015-03-27	99.13	132.90		fabG1 -15c>t; katG S315T	100; 100	rpoB S450L	100	rpsL K88R	100	embA -8c>a	100	-	-	-	-	-	-	-	-	eis -12c>t	100	-	-	-	-	fabG1 -15c>t; ethA H281P	100; 100	-	-	-	-	-	-	-	-	-	-	MDR
327	SLIM13061977	#310	NOR-346	16296	2014	NOR-346_lib22792	2.2.1	Central Asia outbreak	MDR	singleton	2014-07-25	99.08	165.55		fabG1 -8t>c; katG S315T	100; 100	rpoB S450L	99.35	rpsL K43R	100	embB M306V	100	pncA V139A	100	gyrA D94G	100	gyrA D94G	100	-	-	rrs 1401a>g	100	rrs 1401a>g	100	rrs 1401a>g	100	ethA 89_del_a	100	-	-	-	-	ald R151_	100	-	-	-	-	preXDR
329	STPD20081953	#312	NOR-348	21929	2014	NOR-348_lib22794	2.2.1	Europe/Russian W148 Outbreak	MDR	singleton	2014-10-10	99.22	111.26		katG S315T	100	rpoB S450F	100	rpsL K43R	100	embB M306V	100	pncA T76P	100	-	-	-	-	-	-	-	-	-	-	-	-	-	-	-	-	-	-	-	-	-	-	-	-	MDR
[truncated: 1 more columns]
